# Supplementary material for: N-(2-{[5-Bromo-2-(piperidin-1-yl)pyrimidin-4-yl]sulfan­yl}-4-meth­oxy­phen­yl)benzene­sulfonamide
Source: Acta Crystallogr Sect E Struct Rep Online. 2012 Oct 27;68(Pt 11):o3209–10. doi: 10.1107/S1600536812043668 (PMC3515297; doi:10.1107/S1600536812043668)
Supplement: Supplementary file 1 [file e-68-o3209-sup1.cif]

##############################################################################
#                                                                            #
# This CIF contains the data in a paper accepted for publication in          #
# Acta Crystallographica Section E. It conforms to the requirements of       #
# Notes for Authors for Acta Crystallographica Section E, and has been       #
# peer reviewed under the auspices of the IUCr Commission on Journals.       #
#                                                                            #
# Full details of the Crystallographic Information File format               #
# are given in the paper "The Crystallographic Information File (CIF):       #
# a New Standard Archive File for Crystallography" by S. R. Hall, F. H.      #
# Allen and I. D. Brown [Acta Cryst. (1991), A47, 655-685].                  #
#                                                                            #
# The current version of the core CIF dictionary is obtainable from          #
# ftp://ftp.iucr.org/pub/cif_core.dic.                                       #
#                                                                            #
# Software is freely available for graphical display of the structure(s)     #
# in this CIF. For information consult the CIF software page                 #
# http://www.iucr.org/resources/cif/software.                                #
#                                                                            #
# This file may be used for bona fide research purposes within the           #
# scientific community so long as proper attribution is given to the journal # 
# article from which it was obtained.                                        #
#                                                                            #
##############################################################################
data_I
_audit_creation_method     SHELXL-97
_chemical_name_systematic
;
<i>N</i>-(2-{[5-Bromo-2-(piperidin-1-yl)pyrimidin-4-yl]sulfanyl}-4-
methoxyphenyl)benzenesulfonamide
;
_chemical_name_common     ?
_chemical_formula_moiety     'C22 H23 Br N4 O3 S2'
_chemical_formula_sum     'C22 H23 Br N4 O3 S2'
_chemical_formula_iupac     'C22 H23 Br N4 O3 S2'
_chemical_formula_weight     535.47
_chemical_melting_point     ?
_symmetry_cell_setting     triclinic
_symmetry_space_group_name_H-M     'P -1'
_symmetry_space_group_name_HALL     '-P 1'
loop_
    _symmetry_equiv_pos_as_xyz
    'x, y, z'
    '-x, -y, -z'
_cell_length_a     13.6081(6)
_cell_length_b     14.5662(5)
_cell_length_c     14.7502(7)
_cell_angle_alpha     74.439(4)
_cell_angle_beta     69.077(4)
_cell_angle_gamma     62.581(4)
_cell_volume     2405.10(18)
_cell_formula_units_Z     4
_cell_measurement_reflns_used     6323
_cell_measurement_theta_min     3.39
_cell_measurement_theta_max     29.01
_cell_measurement_temperature     293(2)
_exptl_crystal_description     block
_exptl_crystal_colour     colourless
_exptl_crystal_size_max     0.30
_exptl_crystal_size_mid     0.20
_exptl_crystal_size_min     0.20
_exptl_crystal_density_diffrn     1.479
_exptl_crystal_density_meas     ?
_exptl_crystal_density_method     'not measured'
_exptl_crystal_F_000     1096
_exptl_absorpt_coefficient_mu     1.914
_exptl_absorpt_correction_type     multi-scan
_exptl_absorpt_process_details     '(CrysAlis PRO; Oxford Diffraction, 2010)'
_exptl_absorpt_correction_T_min     0.920
_exptl_absorpt_correction_T_max     1.000
_exptl_special_details
;
<i>CrysAlis PRO</i>, Oxford Diffraction Ltd., Version 1.171.34.40 (release
27--08-2010 CrysAlis171. NET) (compiled Aug 27 2010,11:50:40) Empirical
absorption correction using spherical harmonics, implemented in SCALE3 ABSPACK
scaling algorithm.
;
_diffrn_ambient_temperature     293(2)
_diffrn_radiation_type     MoK\a
_diffrn_radiation_wavelength     0.71073
_diffrn_radiation_source     'fine-focus sealed tube'
_diffrn_radiation_monochromator     graphite
_diffrn_measurement_device_type     'Oxford Diffraction Xcalibur Sapphire3 CCD'
_diffrn_measurement_method     'omega scan'
_diffrn_detector_area_resol_mean     16.1049
_diffrn_reflns_number     18681
_diffrn_reflns_av_R_equivalents     0.0321
_diffrn_reflns_av_sigmaI/netI     0.0491
_diffrn_reflns_theta_min     3.40
_diffrn_reflns_theta_max     25.00
_diffrn_reflns_theta_full     25.00
_diffrn_measured_fraction_theta_max     0.946
_diffrn_measured_fraction_theta_full     0.946
_diffrn_reflns_limit_h_min     -16
_diffrn_reflns_limit_h_max     15
_diffrn_reflns_limit_k_min     -17
_diffrn_reflns_limit_k_max     17
_diffrn_reflns_limit_l_min     -17
_diffrn_reflns_limit_l_max     17
_diffrn_standards_number     0
_diffrn_standards_interval_count     0
_diffrn_standards_interval_time     0
_diffrn_standards_decay_%     0
_refine_special_details
;
Refinement of <i>F</i>^2^ against ALL reflections. The weighted <i>R</i>-factor
<i>wR</i> and goodness of fit <i>S</i> are based on <i>F</i>^2^, conventional
<i>R</i>-factors <i>R</i> are based on <i>F</i>, with <i>F</i> set to zero for
negative <i>F</i>^2^. The threshold expression of <i>F</i>^2^ >
\s(<i>F</i>^2^) is used only for calculating <i>R</i>-factors(gt) <i>etc</i>.
and is not relevant to the choice of reflections for refinement.
<i>R</i>-factors based on <i>F</i>^2^ are statistically about twice as large
as those based on <i>F</i>, and <i>R</i>- factors based on ALL data will be
even larger.
;
_reflns_number_total     8017
_reflns_number_gt     5364
_reflns_threshold_expression     I>2\s(I)
_refine_ls_structure_factor_coef     Fsqd
_refine_ls_matrix_type     full
_refine_ls_R_factor_all     0.0776
_refine_ls_R_factor_gt     0.0423
_refine_ls_wR_factor_gt     0.0858
_refine_ls_wR_factor_ref     0.1027
_refine_ls_goodness_of_fit_ref     1.022
_refine_ls_restrained_S_all     1.043
_refine_ls_number_reflns     8017
_refine_ls_number_parameters     601
_refine_ls_number_restraints     35
_refine_ls_hydrogen_treatment     mixed
_refine_ls_weighting_scheme     calc
_refine_ls_weighting_details
         'calc w=1/[\s^2^(Fo^2^)+(0.0369P)^2^+0.8571P] where P=(Fo^2^+2Fc^2^)/3'
_atom_sites_solution_hydrogens     geom
_atom_sites_solution_primary     direct
_atom_sites_solution_secondary     difmap
_refine_ls_shift/su_max     0.001
_refine_ls_shift/su_mean     0.000
_refine_diff_density_max     0.340
_refine_diff_density_min     -0.358
_refine_ls_extinction_method     none
_refine_ls_extinction_coef     ?
loop_
    _atom_type_symbol
    _atom_type_description
    _atom_type_scat_dispersion_real
    _atom_type_scat_dispersion_imag
    _atom_type_scat_source
    'C' 'C' 0.0033 0.0016
                         'International Tables Vol C Tables 4.2.6.8 and 6.1.1.4'
    'H' 'H' 0.0000 0.0000
                         'International Tables Vol C Tables 4.2.6.8 and 6.1.1.4'
    'N' 'N' 0.0061 0.0033
                         'International Tables Vol C Tables 4.2.6.8 and 6.1.1.4'
    'O' 'O' 0.0106 0.0060
                         'International Tables Vol C Tables 4.2.6.8 and 6.1.1.4'
    'S' 'S' 0.1246 0.1234
                         'International Tables Vol C Tables 4.2.6.8 and 6.1.1.4'
    'Br' 'Br' -0.2901 2.4595
                         'International Tables Vol C Tables 4.2.6.8 and 6.1.1.4'
_computing_data_collection     'CrysAlis PRO (Oxford Diffraction, 2010)'
_computing_cell_refinement     'CrysAlis PRO (Oxford Diffraction, 2010)'
_computing_data_reduction     'CrysAlis PRO (Oxford Diffraction, 2010)'
_computing_structure_solution     'SHELXS97 (Sheldrick, 2008)'
_computing_structure_refinement     'SHELXL97 (Sheldrick, 2008)'
_computing_molecular_graphics     'ORTEP-3 (Farrugia, 1997)'
_computing_publication_material     'PLATON (Spek, 2009)'
loop_
    _atom_site_type_symbol
    _atom_site_label
    _atom_site_fract_x
    _atom_site_fract_y
    _atom_site_fract_z
    _atom_site_U_iso_or_equiv
    _atom_site_adp_type
    _atom_site_calc_flag
    _atom_site_refinement_flags
    _atom_site_occupancy
    _atom_site_symmetry_multiplicity
    _atom_site_disorder_assembly
    _atom_site_disorder_group
    C C1A 0.9685(3) 0.2480(3) 0.7938(3) 0.0560(10) Uani d . 1 1 . .
    C C2A 0.8683(5) 0.3377(3) 0.8080(3) 0.0820(14) Uani d . 1 1 . .
    H H2A 0.8638 0.3983 0.7649 0.098 Uiso calc R 1 1 . .
    C C3A 0.7749(5) 0.3370(4) 0.8862(4) 0.0990(17) Uani d . 1 1 . .
    H H3A 0.7071 0.3970 0.8950 0.119 Uiso calc R 1 1 . .
    C C4A 0.7816(5) 0.2491(5) 0.9504(4) 0.0934(16) Uani d . 1 1 . .
    H H4A 0.7185 0.2491 1.0031 0.112 Uiso calc R 1 1 . .
    C C5A 0.8809(5) 0.1609(4) 0.9373(3) 0.0880(15) Uani d . 1 1 . .
    H H5A 0.8856 0.1010 0.9816 0.106 Uiso calc R 1 1 . .
    C C6A 0.9744(4) 0.1602(3) 0.8585(3) 0.0675(11) Uani d . 1 1 . .
    H H6A 1.0416 0.0997 0.8496 0.081 Uiso calc R 1 1 . .
    C C9A 0.9556(3) 0.2902(3) 0.5727(3) 0.0503(9) Uani d . 1 1 A .
    C C10A 0.9569(4) 0.3794(3) 0.5091(3) 0.0669(11) Uani d . 1 1 . .
    H H10A 1.0235 0.3915 0.4869 0.080 Uiso calc R 1 1 . .
    C C11A 0.8627(4) 0.4495(3) 0.4785(3) 0.0740(12) Uani d . 1 1 A .
    H H11A 0.8656 0.5081 0.4347 0.089 Uiso calc R 1 1 . .
    C C12A 0.7634(4) 0.4334(3) 0.5125(3) 0.0687(12) Uani d U 1 1 . .
    O O15A 0.6783(14) 0.5178(12) 0.4733(16) 0.104(3) Uani d PDU 0.565(9) 1 A 1
    C C16A 0.5841(8) 0.5017(8) 0.5000(8) 0.110(4) Uani d PDU 0.565(9) 1 A 1
    H H16D 0.5264 0.5601 0.4733 0.166 Uiso calc PR 0.565(9) 1 A 1
    H H16E 0.5567 0.4937 0.5701 0.166 Uiso calc PR 0.565(9) 1 A 1
    H H16F 0.6002 0.4396 0.4763 0.166 Uiso calc PR 0.565(9) 1 A 1
    O O15C 0.6630(17) 0.4908(15) 0.4905(19) 0.091(4) Uani d PDU 0.435(9) 1 A 2
    C C16C 0.6574(12) 0.5800(10) 0.4197(10) 0.121(5) Uani d PDU 0.435(9) 1 A 2
    H H16G 0.5825 0.6140 0.4086 0.182 Uiso calc PR 0.435(9) 1 A 2
    H H16H 0.7147 0.5589 0.3596 0.182 Uiso calc PR 0.435(9) 1 A 2
    H H16I 0.6711 0.6272 0.4432 0.182 Uiso calc PR 0.435(9) 1 A 2
    C C13A 0.7588(3) 0.3452(3) 0.5764(3) 0.0617(10) Uani d . 1 1 A .
    H H13A 0.6910 0.3350 0.5999 0.074 Uiso calc R 1 1 . .
    C C14A 0.8561(3) 0.2725(3) 0.6048(2) 0.0516(9) Uani d . 1 1 . .
    C C17A 0.8532(3) 0.0872(3) 0.6017(2) 0.0447(8) Uani d . 1 1 . .
    C C19A 0.8363(3) 0.0788(3) 0.4561(3) 0.0523(9) Uani d . 1 1 . .
    C C21A 0.8764(3) -0.0689(3) 0.5619(3) 0.0517(9) Uani d . 1 1 . .
    H H21A 0.8922 -0.1396 0.5781 0.062 Uiso calc R 1 1 A .
    C C22A 0.8721(3) -0.0174(3) 0.6297(2) 0.0450(8) Uani d . 1 1 A .
    C C24A 0.8154(4) 0.0798(3) 0.2969(3) 0.0885(15) Uani d . 1 1 . .
    H H24C 0.8793 0.0806 0.2403 0.106 Uiso calc R 1 1 A .
    H H24D 0.8288 0.0075 0.3222 0.106 Uiso calc R 1 1 . .
    C C25A 0.7108(5) 0.1291(4) 0.2668(4) 0.0983(16) Uani d . 1 1 A .
    H H25A 0.6497 0.1160 0.3198 0.118 Uiso calc R 1 1 . .
    H H25B 0.7220 0.0983 0.2113 0.118 Uiso calc R 1 1 . .
    C C26A 0.6750(5) 0.2438(4) 0.2394(4) 0.117(2) Uani d . 1 1 . .
    H H26C 0.6004 0.2745 0.2265 0.140 Uiso calc R 1 1 A .
    H H26D 0.7300 0.2575 0.1801 0.140 Uiso calc R 1 1 . .
    C C27A 0.6684(5) 0.2930(4) 0.3207(4) 0.1037(18) Uani d . 1 1 A .
    H H27A 0.6500 0.3667 0.3000 0.124 Uiso calc R 1 1 . .
    H H27B 0.6074 0.2860 0.3778 0.124 Uiso calc R 1 1 . .
    C C28A 0.7793(5) 0.2426(3) 0.3468(3) 0.0872(15) Uani d . 1 1 . .
    H H28C 0.8387 0.2564 0.2922 0.105 Uiso calc R 1 1 A .
    H H28D 0.7716 0.2715 0.4023 0.105 Uiso calc R 1 1 . .
    N N8A 1.0569(3) 0.2203(2) 0.6031(2) 0.0560(8) Uani d . 1 1 . .
    H H8A 1.1033 0.1651 0.5752 0.067 Uiso calc R 1 1 A .
    N N18A 0.8354(2) 0.1346(2) 0.5161(2) 0.0494(7) Uani d . 1 1 A .
    N N20A 0.8594(2) -0.0238(2) 0.4749(2) 0.0527(8) Uani d . 1 1 A .
    N N23A 0.8120(3) 0.1302(2) 0.3711(3) 0.0772(11) Uani d . 1 1 A .
    O O1A 1.0816(3) 0.3475(2) 0.6652(2) 0.0901(10) Uani d . 1 1 . .
    O O2A 1.1862(2) 0.1570(2) 0.7068(2) 0.0866(9) Uani d . 1 1 . .
    S S1A 1.08444(10) 0.24479(9) 0.69014(8) 0.0652(3) Uani d . 1 1 A .
    S S2A 0.85282(9) 0.15692(8) 0.68323(7) 0.0583(3) Uani d . 1 1 A .
    Br Br2 0.89499(4) -0.08786(3) 0.75225(3) 0.07432(16) Uani d . 1 1 . .
    C C1B 0.7248(4) -0.4807(3) 1.1382(3) 0.0621(11) Uani d . 1 1 . .
    C C2B 0.8015(5) -0.5570(4) 1.0799(3) 0.0874(14) Uani d . 1 1 . .
    H H2B 0.7761 -0.5815 1.0444 0.105 Uiso calc R 1 1 . .
    C C3B 0.9179(5) -0.5978(4) 1.0742(4) 0.1111(19) Uani d . 1 1 . .
    H H3B 0.9707 -0.6505 1.0355 0.133 Uiso calc R 1 1 . .
    C C4B 0.9542(5) -0.5608(6) 1.1251(5) 0.124(2) Uani d . 1 1 . .
    H H4B 1.0322 -0.5886 1.1212 0.149 Uiso calc R 1 1 . .
    C C5B 0.8804(6) -0.4850(5) 1.1809(5) 0.135(2) Uani d . 1 1 . .
    H H5B 0.9067 -0.4599 1.2151 0.162 Uiso calc R 1 1 . .
    C C6B 0.7642(4) -0.4440(4) 1.1872(5) 0.112(2) Uani d . 1 1 . .
    H H6B 0.7125 -0.3908 1.2256 0.134 Uiso calc R 1 1 . .
    C C9B 0.6003(3) -0.3267(2) 0.9702(3) 0.0482(9) Uani d . 1 1 . .
    C C10B 0.5698(3) -0.3699(3) 0.9165(3) 0.0599(10) Uani d . 1 1 . .
    H H10B 0.5161 -0.3989 0.9479 0.072 Uiso calc R 1 1 . .
    C C11B 0.6192(4) -0.3700(3) 0.8163(3) 0.0683(12) Uani d . 1 1 . .
    H H11B 0.5992 -0.3999 0.7810 0.082 Uiso calc R 1 1 . .
    C C12B 0.6971(4) -0.3264(3) 0.7694(3) 0.0684(11) Uani d . 1 1 . .
    C C13B 0.7305(3) -0.2857(3) 0.8216(3) 0.0616(10) Uani d . 1 1 . .
    H H13B 0.7854 -0.2581 0.7897 0.074 Uiso calc R 1 1 . .
    C C14B 0.6820(3) -0.2860(2) 0.9222(3) 0.0494(9) Uani d . 1 1 . .
    C C16B 0.7037(5) -0.3354(6) 0.6099(4) 0.145(3) Uani d . 1 1 . .
    H H16A 0.7162 -0.4075 0.6208 0.217 Uiso calc R 1 1 . .
    H H16B 0.7405 -0.3178 0.5430 0.217 Uiso calc R 1 1 . .
    H H16C 0.6226 -0.2928 0.6237 0.217 Uiso calc R 1 1 . .
    C C17B 0.6646(3) -0.0985(3) 0.9436(2) 0.0434(8) Uani d . 1 1 . .
    C C19B 0.5571(3) 0.0341(3) 0.8500(3) 0.0504(9) Uani d . 1 1 . .
    C C21B 0.6364(3) 0.0740(3) 0.9370(3) 0.0531(9) Uani d . 1 1 . .
    H H21B 0.6486 0.1227 0.9565 0.064 Uiso calc R 1 1 . .
    C C22B 0.6874(3) -0.0282(3) 0.9720(2) 0.0464(9) Uani d . 1 1 . .
    C C24B 0.4822(4) -0.0133(3) 0.7486(3) 0.0765(13) Uani d . 1 1 . .
    H H24A 0.4020 0.0083 0.7526 0.092 Uiso calc R 1 1 . .
    H H24B 0.5074 -0.0803 0.7881 0.092 Uiso calc R 1 1 . .
    C C25B 0.5520(4) -0.0234(5) 0.6457(5) 0.114(2) Uani d . 1 1 . .
    H H25C 0.5402 -0.0716 0.6207 0.137 Uiso calc R 1 1 . .
    H H25D 0.6329 -0.0516 0.6427 0.137 Uiso calc R 1 1 . .
    C C26B 0.5200(6) 0.0801(6) 0.5830(4) 0.136(3) Uani d . 1 1 . .
    H H26A 0.4421 0.1042 0.5789 0.164 Uiso calc R 1 1 . .
    H H26B 0.5714 0.0726 0.5174 0.164 Uiso calc R 1 1 . .
    C C27B 0.5279(5) 0.1599(5) 0.6262(4) 0.1155(19) Uani d . 1 1 . .
    H H27C 0.6078 0.1408 0.6212 0.139 Uiso calc R 1 1 . .
    H H27D 0.4998 0.2279 0.5887 0.139 Uiso calc R 1 1 . .
    C C28B 0.4593(4) 0.1662(3) 0.7312(3) 0.0725(12) Uani d . 1 1 . .
    H H28A 0.4717 0.2125 0.7583 0.087 Uiso calc R 1 1 . .
    H H28B 0.3780 0.1943 0.7358 0.087 Uiso calc R 1 1 . .
    N N8B 0.5458(3) -0.3251(3) 1.0724(3) 0.0559(9) Uani d . 1 1 . .
    N N18B 0.5992(2) -0.0683(2) 0.8847(2) 0.0486(7) Uani d . 1 1 . .
    N N20B 0.5702(2) 0.1085(2) 0.8768(2) 0.0510(7) Uani d . 1 1 . .
    N N23B 0.4937(3) 0.0634(3) 0.7865(3) 0.0696(10) Uani d . 1 1 . .
    O O1B 0.5161(2) -0.3977(2) 1.2444(2) 0.0872(9) Uani d . 1 1 . .
    O O2B 0.5586(3) -0.5052(2) 1.1192(2) 0.0920(10) Uani d . 1 1 . .
    O O15B 0.7486(3) -0.3187(3) 0.6696(3) 0.1108(12) Uani d . 1 1 . .
    S S1B 0.57689(9) -0.43041(8) 1.14932(8) 0.0654(3) Uani d . 1 1 . .
    S S2B 0.72653(8) -0.23224(7) 0.98706(7) 0.0554(3) Uani d . 1 1 . .
    Br Br1B 0.78611(4) -0.07405(4) 1.05211(4) 0.07916(17) Uani d . 1 1 . .
    H H8B 0.536(3) -0.278(3) 1.095(2) 0.043(11) Uiso d . 1 1 . .
loop_
    _atom_site_aniso_label
    _atom_site_aniso_U_11
    _atom_site_aniso_U_22
    _atom_site_aniso_U_33
    _atom_site_aniso_U_12
    _atom_site_aniso_U_13
    _atom_site_aniso_U_23
    C1A 0.078(3) 0.050(2) 0.061(2) -0.029(2) -0.036(2) -0.0098(19)
    C2A 0.119(4) 0.061(3) 0.065(3) -0.032(3) -0.028(3) -0.012(2)
    C3A 0.108(4) 0.087(4) 0.083(4) -0.016(3) -0.018(3) -0.035(3)
    C4A 0.108(4) 0.116(5) 0.071(3) -0.055(4) -0.014(3) -0.030(3)
    C5A 0.132(5) 0.096(4) 0.068(3) -0.073(4) -0.039(3) 0.008(3)
    C6A 0.084(3) 0.064(3) 0.073(3) -0.035(2) -0.038(3) -0.002(2)
    C9A 0.061(2) 0.048(2) 0.053(2) -0.027(2) -0.0176(19) -0.0115(17)
    C10A 0.073(3) 0.067(3) 0.072(3) -0.038(2) -0.027(2) 0.000(2)
    C11A 0.088(3) 0.064(3) 0.077(3) -0.040(3) -0.031(3) 0.007(2)
    C12A 0.071(3) 0.057(3) 0.079(3) -0.015(2) -0.034(2) -0.012(2)
    O15A 0.091(6) 0.085(8) 0.151(9) -0.044(4) -0.048(6) -0.002(6)
    C16A 0.115(8) 0.083(6) 0.118(7) -0.033(7) -0.022(7) -0.014(5)
    O15C 0.057(5) 0.091(9) 0.143(8) -0.044(5) -0.046(6) 0.009(6)
    C16C 0.127(9) 0.087(8) 0.138(10) -0.031(7) -0.088(7) 0.052(7)
    C13A 0.062(3) 0.066(3) 0.071(3) -0.033(2) -0.018(2) -0.021(2)
    C14A 0.065(3) 0.055(2) 0.046(2) -0.029(2) -0.0159(19) -0.0131(17)
    C17A 0.0366(19) 0.054(2) 0.049(2) -0.0225(17) -0.0098(16) -0.0098(17)
    C19A 0.055(2) 0.050(2) 0.058(2) -0.0187(19) -0.0240(19) -0.0098(18)
    C21A 0.050(2) 0.045(2) 0.063(2) -0.0208(18) -0.0146(19) -0.0088(19)
    C22A 0.042(2) 0.054(2) 0.044(2) -0.0265(18) -0.0079(16) -0.0058(17)
    C24A 0.128(4) 0.069(3) 0.090(3) -0.023(3) -0.065(3) -0.024(2)
    C25A 0.131(4) 0.109(4) 0.092(4) -0.067(4) -0.059(3) 0.002(3)
    C26A 0.139(5) 0.092(4) 0.128(5) -0.018(4) -0.089(4) -0.010(4)
    C27A 0.130(5) 0.061(3) 0.092(4) -0.010(3) -0.044(3) -0.001(3)
    C28A 0.139(4) 0.062(3) 0.082(3) -0.042(3) -0.056(3) -0.004(2)
    N8A 0.0604(19) 0.0581(19) 0.0576(19) -0.0255(17) -0.0184(16) -0.0138(15)
    N18A 0.0554(18) 0.0496(18) 0.0542(18) -0.0231(15) -0.0221(15) -0.0100(15)
    N20A 0.0557(19) 0.0482(19) 0.061(2) -0.0186(16) -0.0218(16) -0.0136(15)
    N23A 0.122(3) 0.047(2) 0.082(2) -0.021(2) -0.065(2) -0.0084(17)
    O1A 0.140(3) 0.088(2) 0.089(2) -0.082(2) -0.044(2) -0.0002(17)
    O2A 0.0668(19) 0.102(2) 0.106(2) -0.0290(18) -0.0446(17) -0.0161(18)
    S1A 0.0817(8) 0.0697(7) 0.0722(7) -0.0451(6) -0.0343(6) -0.0062(5)
    S2A 0.0795(7) 0.0670(6) 0.0474(5) -0.0445(6) -0.0170(5) -0.0086(5)
    Br2 0.0983(3) 0.0802(3) 0.0506(2) -0.0503(3) -0.0176(2) 0.0050(2)
    C1B 0.072(3) 0.049(2) 0.071(3) -0.021(2) -0.034(2) -0.002(2)
    C2B 0.095(4) 0.077(3) 0.086(3) -0.028(3) -0.021(3) -0.023(3)
    C3B 0.080(4) 0.096(4) 0.116(5) -0.007(3) -0.006(3) -0.031(3)
    C4B 0.084(4) 0.125(6) 0.151(6) -0.025(4) -0.048(4) -0.008(5)
    C5B 0.100(5) 0.136(6) 0.190(7) -0.012(4) -0.085(5) -0.058(5)
    C6B 0.079(4) 0.102(4) 0.167(6) -0.004(3) -0.057(4) -0.063(4)
    C9B 0.052(2) 0.0350(19) 0.063(2) -0.0157(18) -0.0234(19) -0.0076(17)
    C10B 0.062(3) 0.047(2) 0.084(3) -0.024(2) -0.032(2) -0.010(2)
    C11B 0.077(3) 0.060(3) 0.084(3) -0.018(2) -0.039(3) -0.028(2)
    C12B 0.071(3) 0.067(3) 0.069(3) -0.019(2) -0.021(2) -0.024(2)
    C13B 0.057(2) 0.059(2) 0.071(3) -0.022(2) -0.015(2) -0.019(2)
    C14B 0.048(2) 0.0373(19) 0.068(3) -0.0122(18) -0.0253(19) -0.0123(17)
    C16B 0.149(6) 0.198(7) 0.106(5) -0.069(5) -0.017(4) -0.073(5)
    C17B 0.0405(19) 0.045(2) 0.047(2) -0.0164(17) -0.0120(16) -0.0099(16)
    C19B 0.051(2) 0.054(2) 0.052(2) -0.0200(19) -0.0189(18) -0.0117(18)
    C21B 0.053(2) 0.053(2) 0.066(2) -0.024(2) -0.0200(19) -0.0179(19)
    C22B 0.046(2) 0.050(2) 0.053(2) -0.0206(18) -0.0168(17) -0.0153(17)
    C24B 0.093(3) 0.074(3) 0.093(3) -0.037(3) -0.054(3) -0.013(2)
    C25B 0.078(3) 0.153(6) 0.130(5) -0.053(4) 0.004(4) -0.080(5)
    C26B 0.183(7) 0.218(8) 0.060(3) -0.142(6) 0.007(4) -0.038(4)
    C27B 0.129(5) 0.151(5) 0.088(4) -0.091(4) -0.024(4) 0.008(4)
    C28B 0.080(3) 0.072(3) 0.075(3) -0.029(2) -0.039(2) 0.000(2)
    N8B 0.063(2) 0.044(2) 0.069(2) -0.0237(18) -0.0241(18) -0.0068(17)
    N18B 0.0494(17) 0.0500(18) 0.0552(18) -0.0203(15) -0.0207(15) -0.0107(14)
    N20B 0.0531(18) 0.0488(18) 0.0597(19) -0.0193(15) -0.0220(15) -0.0133(14)
    N23B 0.089(2) 0.057(2) 0.085(2) -0.0271(19) -0.053(2) -0.0065(18)
    O1B 0.082(2) 0.092(2) 0.068(2) -0.0320(18) -0.0142(16) 0.0052(16)
    O2B 0.121(3) 0.0620(18) 0.131(3) -0.0573(19) -0.072(2) 0.0182(17)
    O15B 0.116(3) 0.145(3) 0.080(2) -0.040(2) -0.025(2) -0.053(2)
    S1B 0.0707(7) 0.0570(6) 0.0778(8) -0.0323(6) -0.0318(6) 0.0054(5)
    S2B 0.0585(6) 0.0522(6) 0.0688(6) -0.0244(5) -0.0297(5) -0.0067(5)
    Br1B 0.0961(3) 0.0770(3) 0.0988(4) -0.0401(3) -0.0633(3) -0.0036(2)
_geom_special_details
;
All e.s.d.'s (except the e.s.d. in the dihedral angle between two l.s. planes)
are estimated using the full covariance matrix. The cell e.s.d.'s are taken
into account individually in the estimation of e.s.d.'s in distances, angles
and torsion angles; correlations between e.s.d.'s in cell parameters are only
used when they are defined by crystal symmetry. An approximate (isotropic)
treatment of cell e.s.d.'s is used for estimating e.s.d.'s involving l.s.
planes.
;
loop_
    _geom_bond_atom_site_label_1
    _geom_bond_atom_site_label_2
    _geom_bond_site_symmetry_2
    _geom_bond_distance
    _geom_bond_publ_flag
    C1A C6A . 1.364(5) ?
    C1A C2A . 1.383(5) ?
    C1A S1A . 1.753(4) ?
    C2A C3A . 1.380(6) ?
    C2A H2A . 0.9300 ?
    C3A C4A . 1.360(7) ?
    C3A H3A . 0.9300 ?
    C4A C5A . 1.364(6) ?
    C4A H4A . 0.9300 ?
    C5A C6A . 1.381(6) ?
    C5A H5A . 0.9300 ?
    C6A H6A . 0.9300 ?
    C9A C14A . 1.386(5) ?
    C9A C10A . 1.387(5) ?
    C9A N8A . 1.429(4) ?
    C10A C11A . 1.360(5) ?
    C10A H10A . 0.9300 ?
    C11A C12A . 1.370(6) ?
    C11A H11A . 0.9300 ?
    C12A O15C . 1.34(2) ?
    C12A C13A . 1.388(5) ?
    C12A O15A . 1.404(17) ?
    O15A C16A . 1.311(14) ?
    C16A H16D . 0.9600 ?
    C16A H16E . 0.9600 ?
    C16A H16F . 0.9600 ?
    O15C C16C . 1.421(16) ?
    C16C H16G . 0.9600 ?
    C16C H16H . 0.9600 ?
    C16C H16I . 0.9600 ?
    C13A C14A . 1.385(5) ?
    C13A H13A . 0.9300 ?
    C14A S2A . 1.778(4) ?
    C17A N18A . 1.313(4) ?
    C17A C22A . 1.391(5) ?
    C17A S2A . 1.767(4) ?
    C19A N23A . 1.344(4) ?
    C19A N18A . 1.346(4) ?
    C19A N20A . 1.349(4) ?
    C21A N20A . 1.324(4) ?
    C21A C22A . 1.373(5) ?
    C21A H21A . 0.9300 ?
    C22A Br2 . 1.879(3) ?
    C24A C25A . 1.440(6) ?
    C24A N23A . 1.451(5) ?
    C24A H24C . 0.9700 ?
    C24A H24D . 0.9700 ?
    C25A C26A . 1.490(7) ?
    C25A H25A . 0.9700 ?
    C25A H25B . 0.9700 ?
    C26A C27A . 1.511(7) ?
    C26A H26C . 0.9700 ?
    C26A H26D . 0.9700 ?
    C27A C28A . 1.485(6) ?
    C27A H27A . 0.9700 ?
    C27A H27B . 0.9700 ?
    C28A N23A . 1.461(5) ?
    C28A H28C . 0.9700 ?
    C28A H28D . 0.9700 ?
    N8A S1A . 1.621(3) ?
    N8A H8A . 0.8600 ?
    O1A S1A . 1.427(3) ?
    O2A S1A . 1.435(3) ?
    C1B C6B . 1.358(6) ?
    C1B C2B . 1.366(6) ?
    C1B S1B . 1.756(4) ?
    C2B C3B . 1.391(7) ?
    C2B H2B . 0.9300 ?
    C3B C4B . 1.351(8) ?
    C3B H3B . 0.9300 ?
    C4B C5B . 1.334(8) ?
    C4B H4B . 0.9300 ?
    C5B C6B . 1.387(7) ?
    C5B H5B . 0.9300 ?
    C6B H6B . 0.9300 ?
    C9B C14B . 1.382(5) ?
    C9B C10B . 1.393(5) ?
    C9B N8B . 1.423(5) ?
    C10B C11B . 1.388(5) ?
    C10B H10B . 0.9300 ?
    C11B C12B . 1.367(6) ?
    C11B H11B . 0.9300 ?
    C12B C13B . 1.375(5) ?
    C12B O15B . 1.385(5) ?
    C13B C14B . 1.392(5) ?
    C13B H13B . 0.9300 ?
    C14B S2B . 1.774(4) ?
    C16B O15B . 1.358(6) ?
    C16B H16A . 0.9600 ?
    C16B H16B . 0.9600 ?
    C16B H16C . 0.9600 ?
    C17B N18B . 1.315(4) ?
    C17B C22B . 1.391(5) ?
    C17B S2B . 1.766(3) ?
    C19B N20B . 1.350(4) ?
    C19B N18B . 1.351(4) ?
    C19B N23B . 1.353(4) ?
    C21B N20B . 1.330(4) ?
    C21B C22B . 1.363(5) ?
    C21B H21B . 0.9300 ?
    C22B Br1B . 1.879(3) ?
    C24B N23B . 1.464(5) ?
    C24B C25B . 1.478(6) ?
    C24B H24A . 0.9700 ?
    C24B H24B . 0.9700 ?
    C25B C26B . 1.501(8) ?
    C25B H25C . 0.9700 ?
    C25B H25D . 0.9700 ?
    C26B C27B . 1.526(7) ?
    C26B H26A . 0.9700 ?
    C26B H26B . 0.9700 ?
    C27B C28B . 1.498(6) ?
    C27B H27C . 0.9700 ?
    C27B H27D . 0.9700 ?
    C28B N23B . 1.448(5) ?
    C28B H28A . 0.9700 ?
    C28B H28B . 0.9700 ?
    N8B S1B . 1.622(3) ?
    N8B H8B . 0.78(3) ?
    O1B S1B . 1.430(3) ?
    O2B S1B . 1.426(3) ?
loop_
    _geom_angle_atom_site_label_1
    _geom_angle_atom_site_label_2
    _geom_angle_atom_site_label_3
    _geom_angle_site_symmetry_1
    _geom_angle_site_symmetry_3
    _geom_angle
    _geom_angle_publ_flag
    C6A C1A C2A . . 119.3(4) ?
    C6A C1A S1A . . 120.1(3) ?
    C2A C1A S1A . . 120.5(3) ?
    C3A C2A C1A . . 119.9(4) ?
    C3A C2A H2A . . 120.1 ?
    C1A C2A H2A . . 120.1 ?
    C4A C3A C2A . . 120.3(5) ?
    C4A C3A H3A . . 119.8 ?
    C2A C3A H3A . . 119.8 ?
    C3A C4A C5A . . 119.9(5) ?
    C3A C4A H4A . . 120.1 ?
    C5A C4A H4A . . 120.1 ?
    C4A C5A C6A . . 120.3(5) ?
    C4A C5A H5A . . 119.8 ?
    C6A C5A H5A . . 119.8 ?
    C1A C6A C5A . . 120.2(4) ?
    C1A C6A H6A . . 119.9 ?
    C5A C6A H6A . . 119.9 ?
    C14A C9A C10A . . 118.9(4) ?
    C14A C9A N8A . . 122.5(3) ?
    C10A C9A N8A . . 118.6(4) ?
    C11A C10A C9A . . 121.3(4) ?
    C11A C10A H10A . . 119.3 ?
    C9A C10A H10A . . 119.3 ?
    C10A C11A C12A . . 119.7(4) ?
    C10A C11A H11A . . 120.1 ?
    C12A C11A H11A . . 120.1 ?
    O15C C12A C11A . . 129.2(7) ?
    O15C C12A C13A . . 110.2(7) ?
    C11A C12A C13A . . 120.5(4) ?
    O15C C12A O15A . . 20.6(9) ?
    C11A C12A O15A . . 108.8(6) ?
    C13A C12A O15A . . 130.6(6) ?
    C16A O15A C12A . . 110.2(11) ?
    O15A C16A H16D . . 109.5 ?
    O15A C16A H16E . . 109.5 ?
    H16D C16A H16E . . 109.5 ?
    O15A C16A H16F . . 109.5 ?
    H16D C16A H16F . . 109.5 ?
    H16E C16A H16F . . 109.5 ?
    C12A O15C C16C . . 116.7(13) ?
    O15C C16C H16G . . 109.5 ?
    O15C C16C H16H . . 109.5 ?
    H16G C16C H16H . . 109.5 ?
    O15C C16C H16I . . 109.5 ?
    H16G C16C H16I . . 109.5 ?
    H16H C16C H16I . . 109.5 ?
    C14A C13A C12A . . 119.4(4) ?
    C14A C13A H13A . . 120.3 ?
    C12A C13A H13A . . 120.3 ?
    C13A C14A C9A . . 120.0(3) ?
    C13A C14A S2A . . 119.9(3) ?
    C9A C14A S2A . . 120.1(3) ?
    N18A C17A C22A . . 121.1(3) ?
    N18A C17A S2A . . 119.8(3) ?
    C22A C17A S2A . . 119.2(3) ?
    N23A C19A N18A . . 116.9(3) ?
    N23A C19A N20A . . 117.9(3) ?
    N18A C19A N20A . . 125.1(3) ?
    N20A C21A C22A . . 123.9(3) ?
    N20A C21A H21A . . 118.0 ?
    C22A C21A H21A . . 118.0 ?
    C21A C22A C17A . . 116.7(3) ?
    C21A C22A Br2 . . 120.7(3) ?
    C17A C22A Br2 . . 122.6(3) ?
    C25A C24A N23A . . 112.9(4) ?
    C25A C24A H24C . . 109.0 ?
    N23A C24A H24C . . 109.0 ?
    C25A C24A H24D . . 109.0 ?
    N23A C24A H24D . . 109.0 ?
    H24C C24A H24D . . 107.8 ?
    C24A C25A C26A . . 112.6(5) ?
    C24A C25A H25A . . 109.1 ?
    C26A C25A H25A . . 109.1 ?
    C24A C25A H25B . . 109.1 ?
    C26A C25A H25B . . 109.1 ?
    H25A C25A H25B . . 107.8 ?
    C25A C26A C27A . . 110.5(4) ?
    C25A C26A H26C . . 109.6 ?
    C27A C26A H26C . . 109.6 ?
    C25A C26A H26D . . 109.6 ?
    C27A C26A H26D . . 109.6 ?
    H26C C26A H26D . . 108.1 ?
    C28A C27A C26A . . 110.9(4) ?
    C28A C27A H27A . . 109.5 ?
    C26A C27A H27A . . 109.5 ?
    C28A C27A H27B . . 109.5 ?
    C26A C27A H27B . . 109.5 ?
    H27A C27A H27B . . 108.0 ?
    N23A C28A C27A . . 109.9(4) ?
    N23A C28A H28C . . 109.7 ?
    C27A C28A H28C . . 109.7 ?
    N23A C28A H28D . . 109.7 ?
    C27A C28A H28D . . 109.7 ?
    H28C C28A H28D . . 108.2 ?
    C9A N8A S1A . . 120.2(2) ?
    C9A N8A H8A . . 119.9 ?
    S1A N8A H8A . . 119.9 ?
    C17A N18A C19A . . 118.0(3) ?
    C21A N20A C19A . . 115.1(3) ?
    C19A N23A C24A . . 123.3(3) ?
    C19A N23A C28A . . 122.0(3) ?
    C24A N23A C28A . . 114.7(3) ?
    O1A S1A O2A . . 120.56(19) ?
    O1A S1A N8A . . 107.91(17) ?
    O2A S1A N8A . . 105.92(17) ?
    O1A S1A C1A . . 106.80(19) ?
    O2A S1A C1A . . 108.87(19) ?
    N8A S1A C1A . . 105.93(16) ?
    C17A S2A C14A . . 100.74(16) ?
    C6B C1B C2B . . 119.3(4) ?
    C6B C1B S1B . . 120.4(4) ?
    C2B C1B S1B . . 120.4(4) ?
    C1B C2B C3B . . 119.5(5) ?
    C1B C2B H2B . . 120.3 ?
    C3B C2B H2B . . 120.3 ?
    C4B C3B C2B . . 119.8(5) ?
    C4B C3B H3B . . 120.1 ?
    C2B C3B H3B . . 120.1 ?
    C5B C4B C3B . . 121.3(6) ?
    C5B C4B H4B . . 119.4 ?
    C3B C4B H4B . . 119.4 ?
    C4B C5B C6B . . 119.3(6) ?
    C4B C5B H5B . . 120.4 ?
    C6B C5B H5B . . 120.4 ?
    C1B C6B C5B . . 120.8(5) ?
    C1B C6B H6B . . 119.6 ?
    C5B C6B H6B . . 119.6 ?
    C14B C9B C10B . . 118.7(4) ?
    C14B C9B N8B . . 122.2(3) ?
    C10B C9B N8B . . 119.1(3) ?
    C11B C10B C9B . . 120.4(4) ?
    C11B C10B H10B . . 119.8 ?
    C9B C10B H10B . . 119.8 ?
    C12B C11B C10B . . 120.1(4) ?
    C12B C11B H11B . . 119.9 ?
    C10B C11B H11B . . 119.9 ?
    C11B C12B C13B . . 120.3(4) ?
    C11B C12B O15B . . 125.1(4) ?
    C13B C12B O15B . . 114.6(4) ?
    C12B C13B C14B . . 119.9(4) ?
    C12B C13B H13B . . 120.1 ?
    C14B C13B H13B . . 120.1 ?
    C9B C14B C13B . . 120.5(3) ?
    C9B C14B S2B . . 120.8(3) ?
    C13B C14B S2B . . 118.7(3) ?
    O15B C16B H16A . . 109.5 ?
    O15B C16B H16B . . 109.5 ?
    H16A C16B H16B . . 109.5 ?
    O15B C16B H16C . . 109.5 ?
    H16A C16B H16C . . 109.5 ?
    H16B C16B H16C . . 109.5 ?
    N18B C17B C22B . . 121.9(3) ?
    N18B C17B S2B . . 119.1(3) ?
    C22B C17B S2B . . 119.0(3) ?
    N20B C19B N18B . . 125.0(3) ?
    N20B C19B N23B . . 118.3(3) ?
    N18B C19B N23B . . 116.7(3) ?
    N20B C21B C22B . . 124.1(4) ?
    N20B C21B H21B . . 118.0 ?
    C22B C21B H21B . . 118.0 ?
    C21B C22B C17B . . 116.4(3) ?
    C21B C22B Br1B . . 122.5(3) ?
    C17B C22B Br1B . . 121.0(3) ?
    N23B C24B C25B . . 110.5(4) ?
    N23B C24B H24A . . 109.6 ?
    C25B C24B H24A . . 109.6 ?
    N23B C24B H24B . . 109.6 ?
    C25B C24B H24B . . 109.6 ?
    H24A C24B H24B . . 108.1 ?
    C24B C25B C26B . . 111.2(4) ?
    C24B C25B H25C . . 109.4 ?
    C26B C25B H25C . . 109.4 ?
    C24B C25B H25D . . 109.4 ?
    C26B C25B H25D . . 109.4 ?
    H25C C25B H25D . . 108.0 ?
    C25B C26B C27B . . 110.3(5) ?
    C25B C26B H26A . . 109.6 ?
    C27B C26B H26A . . 109.6 ?
    C25B C26B H26B . . 109.6 ?
    C27B C26B H26B . . 109.6 ?
    H26A C26B H26B . . 108.1 ?
    C28B C27B C26B . . 111.6(4) ?
    C28B C27B H27C . . 109.3 ?
    C26B C27B H27C . . 109.3 ?
    C28B C27B H27D . . 109.3 ?
    C26B C27B H27D . . 109.3 ?
    H27C C27B H27D . . 108.0 ?
    N23B C28B C27B . . 109.9(4) ?
    N23B C28B H28A . . 109.7 ?
    C27B C28B H28A . . 109.7 ?
    N23B C28B H28B . . 109.7 ?
    C27B C28B H28B . . 109.7 ?
    H28A C28B H28B . . 108.2 ?
    C9B N8B S1B . . 121.4(3) ?
    C9B N8B H8B . . 116(3) ?
    S1B N8B H8B . . 111(3) ?
    C17B N18B C19B . . 117.3(3) ?
    C21B N20B C19B . . 115.2(3) ?
    C19B N23B C28B . . 122.7(4) ?
    C19B N23B C24B . . 121.5(3) ?
    C28B N23B C24B . . 113.7(3) ?
    C16B O15B C12B . . 118.7(5) ?
    O2B S1B O1B . . 120.6(2) ?
    O2B S1B N8B . . 107.80(19) ?
    O1B S1B N8B . . 105.81(19) ?
    O2B S1B C1B . . 106.8(2) ?
    O1B S1B C1B . . 107.7(2) ?
    N8B S1B C1B . . 107.61(18) ?
    C17B S2B C14B . . 100.68(16) ?
loop_
    _geom_torsion_atom_site_label_1
    _geom_torsion_atom_site_label_2
    _geom_torsion_atom_site_label_3
    _geom_torsion_atom_site_label_4
    _geom_torsion_site_symmetry_1
    _geom_torsion_site_symmetry_2
    _geom_torsion_site_symmetry_3
    _geom_torsion_site_symmetry_4
    _geom_torsion
    _geom_torsion_publ_flag
    C6A C1A C2A C3A . . . . -1.1(6) ?
    S1A C1A C2A C3A . . . . 175.5(4) ?
    C1A C2A C3A C4A . . . . 1.1(8) ?
    C2A C3A C4A C5A . . . . -0.2(8) ?
    C3A C4A C5A C6A . . . . -0.6(8) ?
    C2A C1A C6A C5A . . . . 0.2(6) ?
    S1A C1A C6A C5A . . . . -176.4(3) ?
    C4A C5A C6A C1A . . . . 0.6(7) ?
    C14A C9A C10A C11A . . . . 0.4(6) ?
    N8A C9A C10A C11A . . . . -179.1(4) ?
    C9A C10A C11A C12A . . . . 1.4(6) ?
    C10A C11A C12A O15C . . . . -178.5(17) ?
    C10A C11A C12A C13A . . . . -1.2(7) ?
    C10A C11A C12A O15A . . . . 177.8(11) ?
    O15C C12A O15A C16A . . . . 4(5) ?
    C11A C12A O15A C16A . . . . 176.4(14) ?
    C13A C12A O15A C16A . . . . -5(3) ?
    C11A C12A O15C C16C . . . . 2(3) ?
    C13A C12A O15C C16C . . . . -175.4(18) ?
    O15A C12A O15C C16C . . . . 12(4) ?
    O15C C12A C13A C14A . . . . 177.0(14) ?
    C11A C12A C13A C14A . . . . -0.8(6) ?
    O15A C12A C13A C14A . . . . -179.6(13) ?
    C12A C13A C14A C9A . . . . 2.6(5) ?
    C12A C13A C14A S2A . . . . -177.8(3) ?
    C10A C9A C14A C13A . . . . -2.4(5) ?
    N8A C9A C14A C13A . . . . 177.1(3) ?
    C10A C9A C14A S2A . . . . 178.0(3) ?
    N8A C9A C14A S2A . . . . -2.5(5) ?
    N20A C21A C22A C17A . . . . -2.7(5) ?
    N20A C21A C22A Br2 . . . . 179.0(3) ?
    N18A C17A C22A C21A . . . . 3.0(5) ?
    S2A C17A C22A C21A . . . . -177.3(2) ?
    N18A C17A C22A Br2 . . . . -178.7(2) ?
    S2A C17A C22A Br2 . . . . 1.0(4) ?
    N23A C24A C25A C26A . . . . 51.0(6) ?
    C24A C25A C26A C27A . . . . -53.1(7) ?
    C25A C26A C27A C28A . . . . 55.4(7) ?
    C26A C27A C28A N23A . . . . -55.0(6) ?
    C14A C9A N8A S1A . . . . -98.8(4) ?
    C10A C9A N8A S1A . . . . 80.7(4) ?
    C22A C17A N18A C19A . . . . -0.2(5) ?
    S2A C17A N18A C19A . . . . -179.9(3) ?
    N23A C19A N18A C17A . . . . 176.7(3) ?
    N20A C19A N18A C17A . . . . -3.2(5) ?
    C22A C21A N20A C19A . . . . -0.3(5) ?
    N23A C19A N20A C21A . . . . -176.4(3) ?
    N18A C19A N20A C21A . . . . 3.5(5) ?
    N18A C19A N23A C24A . . . . 176.7(4) ?
    N20A C19A N23A C24A . . . . -3.3(6) ?
    N18A C19A N23A C28A . . . . -3.6(6) ?
    N20A C19A N23A C28A . . . . 176.3(4) ?
    C25A C24A N23A C19A . . . . 127.6(5) ?
    C25A C24A N23A C28A . . . . -52.1(6) ?
    C27A C28A N23A C19A . . . . -126.0(4) ?
    C27A C28A N23A C24A . . . . 53.7(6) ?
    C9A N8A S1A O1A . . . . -53.6(3) ?
    C9A N8A S1A O2A . . . . 176.0(3) ?
    C9A N8A S1A C1A . . . . 60.5(3) ?
    C6A C1A S1A O1A . . . . -151.9(3) ?
    C2A C1A S1A O1A . . . . 31.5(4) ?
    C6A C1A S1A O2A . . . . -20.3(4) ?
    C2A C1A S1A O2A . . . . 163.2(3) ?
    C6A C1A S1A N8A . . . . 93.2(3) ?
    C2A C1A S1A N8A . . . . -83.3(3) ?
    N18A C17A S2A C14A . . . . -11.8(3) ?
    C22A C17A S2A C14A . . . . 168.4(3) ?
    C13A C14A S2A C17A . . . . 72.9(3) ?
    C9A C14A S2A C17A . . . . -107.4(3) ?
    C6B C1B C2B C3B . . . . 2.0(7) ?
    S1B C1B C2B C3B . . . . -178.3(4) ?
    C1B C2B C3B C4B . . . . -1.0(9) ?
    C2B C3B C4B C5B . . . . -0.3(11) ?
    C3B C4B C5B C6B . . . . 0.5(11) ?
    C2B C1B C6B C5B . . . . -1.8(9) ?
    S1B C1B C6B C5B . . . . 178.4(5) ?
    C4B C5B C6B C1B . . . . 0.6(11) ?
    C14B C9B C10B C11B . . . . -1.3(5) ?
    N8B C9B C10B C11B . . . . 178.3(3) ?
    C9B C10B C11B C12B . . . . -0.8(6) ?
    C10B C11B C12B C13B . . . . 2.5(6) ?
    C10B C11B C12B O15B . . . . -177.5(4) ?
    C11B C12B C13B C14B . . . . -2.0(6) ?
    O15B C12B C13B C14B . . . . 178.0(3) ?
    C10B C9B C14B C13B . . . . 1.8(5) ?
    N8B C9B C14B C13B . . . . -177.8(3) ?
    C10B C9B C14B S2B . . . . -178.7(3) ?
    N8B C9B C14B S2B . . . . 1.7(5) ?
    C12B C13B C14B C9B . . . . -0.1(5) ?
    C12B C13B C14B S2B . . . . -179.6(3) ?
    N20B C21B C22B C17B . . . . -1.8(5) ?
    N20B C21B C22B Br1B . . . . 176.9(3) ?
    N18B C17B C22B C21B . . . . 1.3(5) ?
    S2B C17B C22B C21B . . . . -179.4(3) ?
    N18B C17B C22B Br1B . . . . -177.4(3) ?
    S2B C17B C22B Br1B . . . . 1.9(4) ?
    N23B C24B C25B C26B . . . . -56.1(6) ?
    C24B C25B C26B C27B . . . . 54.2(7) ?
    C25B C26B C27B C28B . . . . -53.4(7) ?
    C26B C27B C28B N23B . . . . 54.0(6) ?
    C14B C9B N8B S1B . . . . -107.0(4) ?
    C10B C9B N8B S1B . . . . 73.5(4) ?
    C22B C17B N18B C19B . . . . 1.9(5) ?
    S2B C17B N18B C19B . . . . -177.5(2) ?
    N20B C19B N18B C17B . . . . -5.0(5) ?
    N23B C19B N18B C17B . . . . 177.5(3) ?
    C22B C21B N20B C19B . . . . -0.9(5) ?
    N18B C19B N20B C21B . . . . 4.5(5) ?
    N23B C19B N20B C21B . . . . -178.0(3) ?
    N20B C19B N23B C28B . . . . 12.8(6) ?
    N18B C19B N23B C28B . . . . -169.5(3) ?
    N20B C19B N23B C24B . . . . 175.6(3) ?
    N18B C19B N23B C24B . . . . -6.7(6) ?
    C27B C28B N23B C19B . . . . 106.9(5) ?
    C27B C28B N23B C24B . . . . -57.1(5) ?
    C25B C24B N23B C19B . . . . -105.7(5) ?
    C25B C24B N23B C28B . . . . 58.5(5) ?
    C11B C12B O15B C16B . . . . 14.2(7) ?
    C13B C12B O15B C16B . . . . -165.9(5) ?
    C9B N8B S1B O2B . . . . -55.9(4) ?
    C9B N8B S1B O1B . . . . 173.8(3) ?
    C9B N8B S1B C1B . . . . 58.9(4) ?
    C6B C1B S1B O2B . . . . -160.6(4) ?
    C2B C1B S1B O2B . . . . 19.7(4) ?
    C6B C1B S1B O1B . . . . -29.7(5) ?
    C2B C1B S1B O1B . . . . 150.5(3) ?
    C6B C1B S1B N8B . . . . 83.9(4) ?
    C2B C1B S1B N8B . . . . -95.9(4) ?
    N18B C17B S2B C14B . . . . 4.3(3) ?
    C22B C17B S2B C14B . . . . -175.1(3) ?
    C9B C14B S2B C17B . . . . -109.7(3) ?
    C13B C14B S2B C17B . . . . 69.8(3) ?
loop_
    _geom_hbond_atom_site_label_D
    _geom_hbond_atom_site_label_H
    _geom_hbond_atom_site_label_A
    _geom_hbond_site_symmetry_A
    _geom_hbond_distance_DH
    _geom_hbond_distance_HA
    _geom_hbond_distance_DA
    _geom_hbond_angle_DHA
    _geom_hbond_publ_flag
    N8A H8A N20A 2_756 0.86 2.15 2.940(4) 152 yes
    N8B H8B N20B 2_657 0.78(4) 2.28(4) 2.974(5) 149(4) yes
    C11A H11A O1A 2_766 0.93 2.47 3.372(5) 164 yes
    C10B H10B O2B 2_647 0.93 2.60 3.278(6) 131 yes
_iucr_refine_instructions_details
;
TITL SRID1RE in P-1
CELL  0.71073  13.6081  14.5662  14.7502   74.439   69.077   62.581
ZERR     4.00   0.0006   0.0005   0.0007    0.004    0.004    0.004
LATT   1
SFAC  C    H    N    O    S    BR
UNIT  88   92   16   12   8    4
MERG   2
OMIT    -3.00  50.00
DFIX     1.45 0.02 O15A C16A O15C C16C
SIMU  0.01 0.02 O15A O15C C16A C16C
EQIV  $1 1-X, 1-Y, 1-Z
EQIV  $2  -x+1, -y, -z+2
EQIV  $3  -x+2, -y, -z+1
DFIX  2.6 0.02 C16A C16A_$1
DELU  O15A C12A
DELU  O15A C16A
DELU  O15A C16C
FMAP   2
PLAN   10
ACTA
BOND   $H
CONF
LIST   4
L.S.   4
WGHT    0.036900    0.857100
FVAR       3.36022   0.56550
C1A   1    0.968523    0.248033    0.793754    11.00000    0.07842    0.05006 =
         0.06078   -0.00984   -0.03636   -0.02909
C2A   1    0.868287    0.337674    0.807955    11.00000    0.11918    0.06129 =
         0.06452   -0.01157   -0.02831   -0.03151
AFIX  43
H2A   2    0.863799    0.398316    0.764855    11.00000   -1.20000
AFIX   0
C3A   1    0.774934    0.337008    0.886173    11.00000    0.10780    0.08682 =
         0.08295   -0.03466   -0.01847   -0.01622
AFIX  43
H3A   2    0.707110    0.397003    0.895030    11.00000   -1.20000
AFIX   0
C4A   1    0.781583    0.249082    0.950382    11.00000    0.10827    0.11564 =
         0.07079   -0.02990   -0.01439   -0.05485
AFIX  43
H4A   2    0.718547    0.249052    1.003147    11.00000   -1.20000
AFIX   0
C5A   1    0.880862    0.160939    0.937261    11.00000    0.13207    0.09569 =
         0.06757    0.00774   -0.03897   -0.07267
AFIX  43
H5A   2    0.885608    0.101027    0.981551    11.00000   -1.20000
AFIX   0
C6A   1    0.974365    0.160236    0.858523    11.00000    0.08372    0.06413 =
         0.07261   -0.00226   -0.03844   -0.03534
AFIX  43
H6A   2    1.041553    0.099678    0.849635    11.00000   -1.20000
AFIX   0
C9A   1    0.955574    0.290184    0.572696    11.00000    0.06118    0.04846 =
         0.05262   -0.01145   -0.01761   -0.02716
C10A  1    0.956888    0.379408    0.509098    11.00000    0.07315    0.06742 =
         0.07218    0.00007   -0.02651   -0.03814
AFIX  43
H10A  2    1.023518    0.391528    0.486930    11.00000   -1.20000
AFIX   0
C11A  1    0.862654    0.449526    0.478514    11.00000    0.08814    0.06446 =
         0.07723    0.00693   -0.03093   -0.03970
AFIX  43
H11A  2    0.865618    0.508149    0.434748    11.00000   -1.20000
AFIX   0
C12A  1    0.763406    0.433417    0.512451    11.00000    0.07129    0.05690 =
         0.07922   -0.01190   -0.03412   -0.01514
PART    1
O15A  4    0.678296    0.517789    0.473315    21.00000    0.09062    0.08537 =
         0.15060   -0.00170   -0.04832   -0.04441
C16A  1    0.584089    0.501722    0.500050    21.00000    0.11468    0.08297 =
         0.11772   -0.01442   -0.02229   -0.03315
AFIX  33
H16D  2    0.526370    0.560107    0.473327    21.00000   -1.50000
H16E  2    0.556681    0.493666    0.570143    21.00000   -1.50000
H16F  2    0.600247    0.439632    0.476251    21.00000   -1.50000
AFIX   0
PART    2
O15C  4    0.663042    0.490827    0.490457   -21.00000    0.05697    0.09113 =
         0.14322    0.00875   -0.04617   -0.04363
C16C  1    0.657371    0.579953    0.419747   -21.00000    0.12712    0.08676 =
         0.13825    0.05240   -0.08826   -0.03146
AFIX  33
H16G  2    0.582484    0.613980    0.408632   -21.00000   -1.50000
H16H  2    0.714731    0.558864    0.359596   -21.00000   -1.50000
H16I  2    0.671065    0.627247    0.443228   -21.00000   -1.50000
AFIX   0
PART    0
C13A  1    0.758818    0.345201    0.576374    11.00000    0.06231    0.06644 =
         0.07141   -0.02067   -0.01755   -0.03251
AFIX  43
H13A  2    0.690973    0.334987    0.599900    11.00000   -1.20000
AFIX   0
C14A  1    0.856103    0.272514    0.604836    11.00000    0.06522    0.05483 =
         0.04559   -0.01308   -0.01590   -0.02901
C17A  1    0.853246    0.087180    0.601689    11.00000    0.03657    0.05407 =
         0.04917   -0.00985   -0.00979   -0.02254
C19A  1    0.836313    0.078809    0.456142    11.00000    0.05521    0.04996 =
         0.05809   -0.00983   -0.02403   -0.01867
C21A  1    0.876374   -0.068855    0.561933    11.00000    0.04978    0.04467 =
         0.06326   -0.00876   -0.01460   -0.02081
AFIX  43
H21A  2    0.892165   -0.139564    0.578145    11.00000   -1.20000
AFIX   0
C22A  1    0.872076   -0.017373    0.629690    11.00000    0.04208    0.05354 =
         0.04440   -0.00582   -0.00788   -0.02652
C24A  1    0.815353    0.079755    0.296913    11.00000    0.12759    0.06905 =
         0.08956   -0.02411   -0.06487   -0.02310
AFIX  23
H24C  2    0.879339    0.080573    0.240275    11.00000   -1.20000
H24D  2    0.828831    0.007509    0.322242    11.00000   -1.20000
AFIX   0
C25A  1    0.710833    0.129122    0.266829    11.00000    0.13103    0.10916 =
         0.09223    0.00242   -0.05869   -0.06658
AFIX  23
H25A  2    0.649728    0.115989    0.319810    11.00000   -1.20000
H25B  2    0.721963    0.098304    0.211318    11.00000   -1.20000
AFIX   0
C26A  1    0.675029    0.243826    0.239364    11.00000    0.13928    0.09234 =
         0.12806   -0.01034   -0.08859   -0.01833
AFIX  23
H26C  2    0.600412    0.274545    0.226496    11.00000   -1.20000
H26D  2    0.730018    0.257499    0.180071    11.00000   -1.20000
AFIX   0
C27A  1    0.668417    0.292983    0.320694    11.00000    0.12998    0.06092 =
         0.09243   -0.00102   -0.04446   -0.01026
AFIX  23
H27A  2    0.650016    0.366738    0.300014    11.00000   -1.20000
H27B  2    0.607441    0.285961    0.377778    11.00000   -1.20000
AFIX   0
C28A  1    0.779284    0.242626    0.346801    11.00000    0.13906    0.06247 =
         0.08151   -0.00379   -0.05580   -0.04234
AFIX  23
H28C  2    0.838722    0.256401    0.292179    11.00000   -1.20000
H28D  2    0.771581    0.271460    0.402328    11.00000   -1.20000
AFIX   0
N8A   3    1.056862    0.220343    0.603139    11.00000    0.06039    0.05811 =
         0.05757   -0.01375   -0.01843   -0.02547
AFIX  43
H8A   2    1.103349    0.165148    0.575197    11.00000   -1.20000
AFIX   0
N18A  3    0.835440    0.134586    0.516139    11.00000    0.05542    0.04962 =
         0.05419   -0.01004   -0.02213   -0.02314
N20A  3    0.859377   -0.023839    0.474881    11.00000    0.05571    0.04824 =
         0.06089   -0.01356   -0.02181   -0.01856
N23A  3    0.812014    0.130208    0.371150    11.00000    0.12171    0.04676 =
         0.08151   -0.00840   -0.06545   -0.02124
O1A   4    1.081607    0.347457    0.665201    11.00000    0.14040    0.08817 =
         0.08938   -0.00017   -0.04374   -0.08194
O2A   4    1.186233    0.156972    0.706840    11.00000    0.06675    0.10188 =
         0.10576   -0.01610   -0.04455   -0.02897
S1A   5    1.084440    0.244786    0.690139    11.00000    0.08170    0.06965 =
         0.07216   -0.00615   -0.03432   -0.04508
S2A   5    0.852818    0.156920    0.683228    11.00000    0.07947    0.06695 =
         0.04739   -0.00862   -0.01697   -0.04449
BR2   6    0.894985   -0.087861    0.752247    11.00000    0.09832    0.08019 =
         0.05065    0.00500   -0.01758   -0.05035
C1B   1    0.724780   -0.480742    1.138227    11.00000    0.07212    0.04873 =
         0.07067   -0.00224   -0.03369   -0.02103
C2B   1    0.801499   -0.557015    1.079938    11.00000    0.09505    0.07741 =
         0.08555   -0.02300   -0.02072   -0.02761
AFIX  43
H2B   2    0.776088   -0.581454    1.044361    11.00000   -1.20000
AFIX   0
C3B   1    0.917925   -0.597817    1.074242    11.00000    0.07985    0.09565 =
         0.11563   -0.03117   -0.00605   -0.00670
AFIX  43
H3B   2    0.970651   -0.650475    1.035517    11.00000   -1.20000
AFIX   0
C4B   1    0.954235   -0.560768    1.125103    11.00000    0.08365    0.12503 =
         0.15081   -0.00762   -0.04781   -0.02520
AFIX  43
H4B   2    1.032164   -0.588637    1.121157    11.00000   -1.20000
AFIX   0
C5B   1    0.880435   -0.484960    1.180886    11.00000    0.09996    0.13643 =
         0.19043   -0.05842   -0.08491   -0.01213
AFIX  43
H5B   2    0.906696   -0.459855    1.215129    11.00000   -1.20000
AFIX   0
C6B   1    0.764165   -0.444027    1.187238    11.00000    0.07922    0.10159 =
         0.16698   -0.06344   -0.05707   -0.00380
AFIX  43
H6B   2    0.712502   -0.390752    1.225552    11.00000   -1.20000
AFIX   0
C9B   1    0.600277   -0.326663    0.970229    11.00000    0.05177    0.03500 =
         0.06343   -0.00762   -0.02341   -0.01569
C10B  1    0.569834   -0.369918    0.916484    11.00000    0.06244    0.04730 =
         0.08383   -0.00979   -0.03204   -0.02383
AFIX  43
H10B  2    0.516096   -0.398890    0.947915    11.00000   -1.20000
AFIX   0
C11B  1    0.619207   -0.370040    0.816326    11.00000    0.07712    0.05977 =
         0.08377   -0.02762   -0.03882   -0.01830
AFIX  43
H11B  2    0.599233   -0.399870    0.781032    11.00000   -1.20000
AFIX   0
C12B  1    0.697145   -0.326400    0.769434    11.00000    0.07068    0.06676 =
         0.06857   -0.02370   -0.02126   -0.01863
C13B  1    0.730502   -0.285744    0.821621    11.00000    0.05733    0.05919 =
         0.07139   -0.01858   -0.01493   -0.02244
AFIX  43
H13B  2    0.785363   -0.258113    0.789743    11.00000   -1.20000
AFIX   0
C14B  1    0.682033   -0.286009    0.922225    11.00000    0.04834    0.03726 =
         0.06836   -0.01229   -0.02527   -0.01219
C16B  1    0.703691   -0.335441    0.609919    11.00000    0.14856    0.19812 =
         0.10557   -0.07282   -0.01680   -0.06877
AFIX 137
H16A  2    0.716230   -0.407532    0.620842    11.00000   -1.50000
H16B  2    0.740549   -0.317839    0.542957    11.00000   -1.50000
H16C  2    0.622580   -0.292774    0.623739    11.00000   -1.50000
AFIX   0
C17B  1    0.664596   -0.098503    0.943614    11.00000    0.04050    0.04485 =
         0.04672   -0.00993   -0.01200   -0.01645
C19B  1    0.557131    0.034053    0.850033    11.00000    0.05093    0.05437 =
         0.05209   -0.01171   -0.01895   -0.01999
C21B  1    0.636392    0.074034    0.937017    11.00000    0.05328    0.05313 =
         0.06591   -0.01786   -0.01996   -0.02382
AFIX  43
H21B  2    0.648625    0.122708    0.956483    11.00000   -1.20000
AFIX   0
C22B  1    0.687389   -0.028228    0.972030    11.00000    0.04601    0.05044 =
         0.05273   -0.01527   -0.01678   -0.02061
C24B  1    0.482207   -0.013284    0.748559    11.00000    0.09272    0.07442 =
         0.09348   -0.01329   -0.05383   -0.03681
AFIX  23
H24A  2    0.402025    0.008265    0.752582    11.00000   -1.20000
H24B  2    0.507401   -0.080332    0.788143    11.00000   -1.20000
AFIX   0
C25B  1    0.551974   -0.023385    0.645743    11.00000    0.07837    0.15258 =
         0.13048   -0.08011    0.00403   -0.05300
AFIX  23
H25C  2    0.540188   -0.071639    0.620741    11.00000   -1.20000
H25D  2    0.632866   -0.051575    0.642732    11.00000   -1.20000
AFIX   0
C26B  1    0.519968    0.080116    0.583044    11.00000    0.18279    0.21830 =
         0.05956   -0.03848    0.00723   -0.14206
AFIX  23
H26A  2    0.442134    0.104210    0.578923    11.00000   -1.20000
H26B  2    0.571394    0.072624    0.517430    11.00000   -1.20000
AFIX   0
C27B  1    0.527907    0.159913    0.626194    11.00000    0.12918    0.15108 =
         0.08809    0.00767   -0.02446   -0.09070
AFIX  23
H27C  2    0.607833    0.140779    0.621235    11.00000   -1.20000
H27D  2    0.499760    0.227865    0.588685    11.00000   -1.20000
AFIX   0
C28B  1    0.459293    0.166198    0.731218    11.00000    0.07951    0.07210 =
         0.07491   -0.00048   -0.03931   -0.02943
AFIX  23
H28A  2    0.471733    0.212513    0.758272    11.00000   -1.20000
H28B  2    0.377976    0.194303    0.735794    11.00000   -1.20000
AFIX   0
N8B   3    0.545763   -0.325119    1.072397    11.00000    0.06261    0.04432 =
         0.06861   -0.00679   -0.02409   -0.02368
N18B  3    0.599194   -0.068298    0.884663    11.00000    0.04940    0.05002 =
         0.05517   -0.01068   -0.02071   -0.02029
N20B  3    0.570244    0.108507    0.876759    11.00000    0.05311    0.04878 =
         0.05967   -0.01327   -0.02203   -0.01933
N23B  3    0.493711    0.063421    0.786475    11.00000    0.08872    0.05698 =
         0.08491   -0.00648   -0.05295   -0.02706
O1B   4    0.516072   -0.397669    1.244395    11.00000    0.08156    0.09245 =
         0.06792    0.00520   -0.01415   -0.03199
O2B   4    0.558650   -0.505156    1.119165    11.00000    0.12128    0.06198 =
         0.13105    0.01825   -0.07160   -0.05735
O15B  4    0.748552   -0.318719    0.669639    11.00000    0.11564    0.14529 =
         0.07997   -0.05346   -0.02545   -0.03952
S1B   5    0.576887   -0.430407    1.149319    11.00000    0.07067    0.05697 =
         0.07775    0.00539   -0.03180   -0.03231
S2B   5    0.726526   -0.232238    0.987061    11.00000    0.05845    0.05215 =
         0.06877   -0.00675   -0.02969   -0.02442
BR1B  6    0.786106   -0.074047    1.052110    11.00000    0.09608    0.07702 =
         0.09885   -0.00364   -0.06330   -0.04014
H8B   2    0.535856   -0.277533    1.094767    11.00000    0.04349
HKLF 4
END
;
data_global
_journal_date_recd_electronic     2012-10-08
_journal_date_accepted     2012-10-22
_journal_name_full     'Acta Crystallographica, Section E'
_journal_year     2012
_journal_volume     68
_journal_issue     11
_journal_page_first     o3209
_journal_page_last     o3210
_journal_paper_category     QO
_journal_paper_doi     10.1107/S1600536812043668
_journal_coeditor_code     HB6971
_publ_contact_author_name     'Sridhar, M. A.'
_publ_contact_author_address
;
Department of Studies in Physics Manasagangotri
University of Mysore, Mysore 570 006
India
;
_publ_contact_author_email     'mas@physics.uni-mysore.ac.in'
_publ_contact_author_fax     '+918212419363'
_publ_contact_author_phone     '+918212419333'
_publ_section_title
;\
<i>N</i>-(2-{[5-Bromo-2-(piperidin-1-yl)pyrimidin-4-yl]sulfanyl}-4-\
methoxyphenyl)benzenesulfonamide
;
loop_
    _publ_author_name
    _publ_author_footnote
    _publ_author_address
    'Mohan Kumar' .
;
Department of Studies in Physics,
Manasagangotri,
University of Mysore,
Mysore 570 006
India
;
    'Mallesha, L.' .
;
PG Department of Studies in Chemistry,
JSS College of Arts, Commerce and Science,
Ooty Road, Mysore 570 025
India
;
    'Sridhar, M. A.' .
;
Department of Studies in Physics,
Manasagangotri,
University of Mysore,
Mysore 570 006
India
;
    'Kapoor, Kamini' .
;
X-ray Crystallography Laboratory,
Post-Graduate Department of Physics & Electronics,
University of Jammu, Jammu Tawi 180 006, India
;
    'Gupta, Vivek K.' .
;
X-ray Crystallography Laboratory,
Post-Graduate Department of Physics & Electronics,
University of Jammu, Jammu Tawi 180 006, India
;
    'Rajni Kant' .
;
X-ray Crystallography Laboratory,
Post-Graduate Department of Physics & Electronics,
University of Jammu, Jammu Tawi 180 006, India
;
