# Supplementary material for: N-(2-{[5-Bromo-2-(piperidin-1-yl)pyrimidin-4-yl]sulfan­yl}-4-meth­oxy­phen­yl)benzene­sulfonamide
Source: Acta Crystallogr Sect E Struct Rep Online. 2012 Oct 27;68(Pt 11):o3209–10. doi: 10.1107/S1600536812043668 (PMC3515297; doi:10.1107/S1600536812043668)
Supplement: Supplementary file 2 [file e-68-o3209-Isup2.hkl]

#
# h,k,l, Fc-squared, Fo-squared, sigma(Fo-squared) and status flag
#
data_I
_shelx_title ' SRID1RE in P-1'
_shelx_refln_list_code          4
_shelx_F_calc_maximum      320.46
_exptl_crystal_F_000      1096.00
_reflns_d_resolution_high  0.8409
 
loop_
 _symmetry_equiv_pos_as_xyz
 'x, y, z'
 '-x, -y, -z'
 
_cell_length_a    13.6081
_cell_length_b    14.5662
_cell_length_c    14.7502
_cell_angle_alpha  74.439
_cell_angle_beta   69.077
_cell_angle_gamma  62.581
 
_shelx_F_squared_multiplier     1.000
 
loop_
 _refln_index_h
 _refln_index_k
 _refln_index_l
 _refln_F_squared_calc
 _refln_F_squared_meas
 _refln_F_squared_sigma
 _refln_observed_status
   2   0   0     3790.65     3697.00     41.75 o
   3   0   0    19892.42    20060.90    132.22 o
   4   0   0      760.36      735.96     15.93 o
   5   0   0     1464.32     1475.53     25.04 o
   6   0   0     1545.64     1576.43     40.99 o
   7   0   0      166.94      158.37     11.91 o
   8   0   0       27.75       48.92      9.49 o
   9   0   0      344.66      363.97     21.21 o
  10   0   0        3.39       10.99      9.38 o
  11   0   0       92.80       52.54     22.36 o
  12   0   0        4.06        4.17     21.15 o
  13   0   0        9.97        0.35     19.75 o
 -13   1   0       11.60        5.39     15.36 o
 -12   1   0        0.42      -19.18     19.10 o
 -11   1   0       69.09       73.72     26.46 o
 -10   1   0       10.15       23.04     23.35 o
  -9   1   0      147.42      183.72     25.70 o
  -8   1   0      113.69      105.28     16.49 o
  -7   1   0     1543.44     1625.65     53.20 o
  -6   1   0       36.92       51.93      7.38 o
  -5   1   0     2220.65     2318.65     37.48 o
  -4   1   0      151.20      168.94      8.03 o
  -3   1   0     9155.25     9005.87     85.11 o
  -2   1   0     5490.20     5751.94     34.81 o
   3   1   0    27042.58    24587.97    120.12 o
   4   1   0     9091.38     9425.72     60.50 o
   5   1   0     5671.71     5733.34     81.21 o
   6   1   0     4050.46     4042.18     73.00 o
   7   1   0      615.48      653.51     22.40 o
   8   1   0     1644.35     1610.87     37.54 o
   9   1   0     2144.30     2278.78     47.34 o
  10   1   0      533.94      634.35     35.52 o
  11   1   0       52.60       30.59     19.34 o
  12   1   0      281.58      305.45     51.28 o
  13   1   0        0.64       27.24     27.79 o
  14   1   0       38.43       56.92     27.60 o
 -12   2   0        0.11       -4.72     19.71 o
 -10   2   0      151.55      163.28     34.19 o
  -9   2   0      307.16      326.51     28.88 o
  -8   2   0     1079.36     1244.55     51.61 o
  -7   2   0      499.51      512.32     31.83 o
  -6   2   0     1009.98     1038.50     35.30 o
  -5   2   0     1075.76      990.06     26.94 o
  -4   2   0        0.79        6.23      4.07 o
  -3   2   0    10169.43    10707.28     89.25 o
  -2   2   0    19364.75    18828.13    193.80 o
  -1   2   0     2773.62     2845.35     31.13 o
   2   2   0     7603.46     7160.39     79.27 o
   3   2   0     4735.96     4669.78     47.51 o
   4   2   0     9914.13    10204.41     61.07 o
   5   2   0      138.57      110.02      7.48 o
   6   2   0     1198.73     1347.73     23.28 o
   7   2   0     1167.60     1208.88     25.41 o
   8   2   0     3563.23     3667.13     53.02 o
   9   2   0     2059.60     2129.09     41.76 o
  10   2   0       19.46      -19.19     12.79 o
  11   2   0     1123.55     1091.70     48.75 o
  12   2   0       43.80       74.56     28.99 o
  13   2   0       14.24       -0.80     24.77 o
  14   2   0       51.62       23.17     25.31 o
 -12   3   0       27.84       33.90     21.54 o
 -11   3   0       25.36       12.15     17.00 o
 -10   3   0      675.52      789.45     65.10 o
  -9   3   0        3.74       58.70     28.04 o
  -8   3   0      410.81      483.83     48.61 o
  -7   3   0      523.86      530.90     46.71 o
  -6   3   0        0.90      -10.05     10.58 o
  -5   3   0      128.48      156.64     16.21 o
  -4   3   0      189.08      186.45     17.12 o
  -3   3   0     2163.90     2393.84     56.20 o
  -2   3   0       23.33       24.02      4.30 o
  -1   3   0       70.84       88.85      7.80 o
   0   3   0      247.82      237.86      9.49 o
   1   3   0     9892.51     9416.56     55.34 o
   2   3   0       57.85       98.91     18.70 o
   3   3   0       32.95       36.80      8.19 o
   4   3   0     5031.34     4629.12     56.45 o
   5   3   0       53.61       58.66      5.67 o
   6   3   0     1511.10     1577.45     29.34 o
   7   3   0      125.56      126.82      9.59 o
   8   3   0     2761.16     2821.59     51.92 o
   9   3   0      464.13      445.09     19.62 o
  10   3   0     1478.80     1483.66     52.37 o
  11   3   0     1015.08     1154.28     47.35 o
  12   3   0       29.11       12.29     15.98 o
  13   3   0        4.87       -9.56     21.88 o
  14   3   0        2.85      -36.61     24.40 o
 -10   4   0       36.36       33.77     13.37 o
  -9   4   0       62.04       68.35     16.31 o
  -8   4   0      268.97      315.51     42.22 o
  -7   4   0       21.00       46.14     22.00 o
  -6   4   0       45.39       42.22     11.61 o
  -5   4   0     1012.87     1009.64     65.74 o
  -4   4   0      966.36      984.87     60.00 o
  -3   4   0     1984.08     2021.21     57.52 o
  -2   4   0     2588.61     2590.83     30.98 o
  -1   4   0     3765.72     3912.09     81.50 o
   0   4   0     2069.67     2186.73     44.59 o
   1   4   0    12592.17    12564.78    111.79 o
   2   4   0    10614.90    10982.07     74.83 o
   3   4   0     4327.90     4291.17     85.40 o
   4   4   0      876.81      956.01     41.18 o
   5   4   0      458.56      465.34     26.69 o
   6   4   0       62.59       41.29      4.92 o
   7   4   0     1468.62     1521.63     30.89 o
   8   4   0      810.49      847.83     29.29 o
   9   4   0       12.37       12.92      6.26 o
  10   4   0      807.06      824.96     38.77 o
  11   4   0      423.38      462.68     29.96 o
  12   4   0       24.95       42.21     24.58 o
  13   4   0        5.12       11.56     21.83 o
  14   4   0        3.64      -13.98     22.33 o
 -10   5   0        0.11       11.67     22.39 o
  -9   5   0      167.59      182.19     24.81 o
  -8   5   0        2.41       10.28     16.86 o
  -7   5   0      119.31      101.43     16.69 o
  -6   5   0      158.24      135.99     14.29 o
  -5   5   0       66.40       68.98     11.58 o
  -4   5   0      621.34      619.87     24.86 o
  -3   5   0      212.17      188.76     11.65 o
  -2   5   0     8549.93     8569.63    137.07 o
  -1   5   0     2682.02     2766.48     45.29 o
   0   5   0    11505.33    11320.41    100.10 o
   1   5   0    10524.15    10505.07     90.39 o
   2   5   0       30.68       41.39      6.50 o
   3   5   0      230.99      263.53     13.99 o
   4   5   0     1008.75     1101.07     37.83 o
   5   5   0        7.31       26.16     10.03 o
   6   5   0     1258.05     1152.07     69.20 o
   7   5   0     2231.61     2167.42     36.20 o
   8   5   0       13.68       13.22      5.81 o
   9   5   0      625.44      600.13     22.19 o
  10   5   0      721.56      703.77     44.34 o
  11   5   0        5.20       -3.99     13.57 o
  12   5   0        5.35       32.69     24.57 o
  13   5   0        1.90       14.34     22.79 o
  14   5   0       63.48       62.50     30.44 o
  15   5   0       22.02        5.43     22.80 o
 -10   6   0       26.61       41.39     25.10 o
  -9   6   0        1.75       -8.12     18.19 o
  -8   6   0       41.45       21.77     13.34 o
  -7   6   0      364.08      373.77     24.76 o
  -6   6   0      558.08      558.68     25.15 o
  -5   6   0       27.82       22.90     11.01 o
  -4   6   0      110.31      119.06     13.32 o
  -3   6   0      252.37      232.88     10.05 o
  -2   6   0     1382.10     1276.24     53.03 o
  -1   6   0       22.39       37.98      8.88 o
   0   6   0     7914.76     7709.23     79.33 o
   1   6   0     8532.86     8905.98     78.57 o
   2   6   0      154.45      187.00     10.95 o
   3   6   0       27.99       27.35     15.93 o
   4   6   0      406.27      440.50     20.78 o
   5   6   0       70.96       71.66      8.36 o
   6   6   0     2454.36     2004.64    296.97 o
   7   6   0     2182.24     2014.22    201.83 o
   8   6   0      392.19      406.68     19.06 o
   9   6   0      724.75      629.15     69.95 o
  10   6   0      889.29      950.55     48.88 o
  13   6   0      407.88      507.97     66.92 o
  14   6   0       16.63       25.31     27.90 o
  15   6   0        0.08       -1.20     26.05 o
  -9   7   0        3.09       -4.47     18.55 o
  -8   7   0        0.54        0.20     15.04 o
  -7   7   0      384.77      424.93     38.49 o
  -6   7   0      243.79      237.89     23.55 o
  -5   7   0        0.20       -7.08      6.73 o
  -4   7   0      213.83      210.85     10.91 o
  -3   7   0       59.11       53.19      6.38 o
  -2   7   0       81.13       56.48     12.12 o
  -1   7   0      110.88       66.75     16.47 o
   0   7   0     2445.76     2427.50     48.41 o
   1   7   0      245.67      269.59     18.24 o
   2   7   0     2611.18     2421.45     42.88 o
   3   7   0     1212.43     1144.62     36.43 o
   4   7   0      508.36      559.77     42.43 o
   5   7   0      255.41      263.77     15.97 o
   8   7   0     1393.80     1260.89     32.18 o
   9   7   0      536.31      439.70     29.45 o
  14   7   0        0.43       12.14     23.94 o
  15   7   0       13.47       -5.18     29.95 o
  -9   8   0       15.06       18.24     17.26 o
  -8   8   0        0.67       15.86     17.69 o
  -7   8   0      106.24       92.43     22.21 o
  -6   8   0       11.58       10.06     24.90 o
  -5   8   0      490.83      510.37     35.48 o
  -4   8   0      253.30      230.63     22.90 o
  -3   8   0        6.83      -16.33     17.83 o
  -2   8   0      296.73      293.19     26.52 o
  -1   8   0      661.65      649.48     32.69 o
   0   8   0      278.31      254.32     17.22 o
   1   8   0     2669.19     2762.85     53.79 o
   2   8   0     3983.99     3827.42     37.54 o
   3   8   0     3532.46     3481.39     57.86 o
   4   8   0     1102.30     1087.45     36.56 o
   5   8   0      382.35      391.94     20.97 o
   6   8   0       14.72        9.29      3.49 o
  15   8   0       16.92       38.36     33.40 o
  -8   9   0       15.65       -1.78     18.69 o
  -7   9   0        9.80      -15.50     19.17 o
  -6   9   0      210.98      159.08     26.76 o
  -5   9   0       45.39       76.26     23.63 o
  -4   9   0      287.19      274.38     26.13 o
  -3   9   0        7.62      -30.53     20.35 o
  -2   9   0      179.13      182.12     19.28 o
  -1   9   0      521.52      516.94     31.16 o
   0   9   0        3.52       -7.22      8.01 o
   1   9   0     1179.95     1168.16     37.83 o
   2   9   0      101.12       82.04      4.80 o
   3   9   0      366.88      316.62     15.61 o
   4   9   0     1288.28     1205.93     48.86 o
   5   9   0       38.65       29.01      6.54 o
   6   9   0     1093.90     1049.81     30.81 o
   7   9   0        2.51      -21.39     18.11 o
  -7  10   0        0.83      -22.48     21.51 o
  -6  10   0       10.25       18.52     17.30 o
  -5  10   0       89.24       55.68     52.36 o
  -4  10   0        8.60       26.18     19.60 o
  -3  10   0      288.34      273.35     27.36 o
  -2  10   0        5.32      -10.18     19.27 o
  -1  10   0      304.87      275.08     25.19 o
   0  10   0      231.23      264.11     23.77 o
   1  10   0       16.22       -2.35      8.52 o
   2  10   0      956.29      798.23     50.44 o
   3  10   0       61.09       81.90      6.77 o
   4  10   0      634.12      624.24     25.33 o
   5  10   0      219.74      227.70     21.14 o
   6  10   0      497.52      476.77     23.88 o
   7  10   0      271.78      239.91     35.01 o
   8  10   0     1695.25     1527.10     85.21 o
   9  10   0        1.90       -5.03     12.86 o
  -6  11   0        0.41       -7.71     19.29 o
  -5  11   0       93.58       41.66     21.38 o
  -4  11   0        1.18       20.70     20.55 o
  -3  11   0      193.75      207.64     26.81 o
  -2  11   0       39.80        6.19     11.19 o
  -1  11   0       98.71      103.42     20.61 o
   0  11   0       35.71       27.70     22.65 o
   1  11   0      533.26      607.78     31.32 o
   2  11   0       40.74       21.52     12.84 o
   3  11   0       16.51       19.65      4.39 o
   4  11   0     1358.84     1319.34     38.08 o
   5  11   0      920.18      895.75     32.00 o
   6  11   0      171.67      181.04     29.97 o
   7  11   0      659.23      618.21     57.42 o
   8  11   0       43.32      -18.31     20.90 o
   9  11   0      206.74      207.30     35.17 o
  10  11   0       85.96       70.46     18.81 o
  11  11   0       10.09        0.08     18.02 o
  12  11   0       56.76       72.04     23.31 o
  -5  12   0       63.28       52.89     23.11 o
  -4  12   0        6.28       25.78     38.99 o
  -3  12   0        1.13       16.67     19.08 o
  -2  12   0        1.86      -11.15     16.17 o
  -1  12   0        5.08       27.62     14.90 o
   0  12   0     1372.95     1356.96     66.80 o
   1  12   0      381.76      457.56     38.39 o
   2  12   0       10.44       16.53      9.63 o
   3  12   0     2151.07     2044.00     62.40 o
   4  12   0      317.96      307.82     17.24 o
   5  12   0      194.59      205.36     16.94 o
   6  12   0       93.93      103.80     12.20 o
   7  12   0      128.41      115.70     26.70 o
   8  12   0       46.36       -1.17     21.61 o
   9  12   0      545.30      581.77     57.02 o
  10  12   0       19.41        4.82     16.65 o
  11  12   0      139.86      100.81     27.05 o
  12  12   0        0.99       -9.00     19.40 o
  -3  13   0        5.52       19.80     21.93 o
  -2  13   0        0.08        4.55     28.91 o
  -1  13   0      310.33      314.67     34.49 o
   0  13   0      428.77      511.79     39.80 o
   1  13   0       81.94      108.84     19.59 o
   2  13   0      592.75      631.03     34.81 o
   3  13   0      381.40      371.53     29.85 o
   4  13   0      252.37      272.80     24.53 o
   5  13   0        1.85       -6.51     15.09 o
   6  13   0      247.75      220.18     19.67 o
   7  13   0       14.84        6.66     12.25 o
   8  13   0      716.79      726.32     45.25 o
   9  13   0        3.98      -23.83     23.38 o
  10  13   0      238.31      197.65     38.44 o
  11  13   0       14.64      -40.60     27.07 o
  12  13   0      222.71      345.91     49.78 o
  -2  14   0       11.56       32.67     24.13 o
  -1  14   0       57.80       58.84     28.35 o
   0  14   0      164.48      241.81     37.68 o
   1  14   0       89.47       93.82     19.31 o
   2  14   0      154.11      153.07     26.89 o
   3  14   0      135.62      138.76     20.57 o
   4  14   0       25.03        9.66     10.85 o
   5  14   0       65.98       46.34     17.06 o
   6  14   0       63.91       53.13     27.78 o
   7  14   0      221.14      208.42     42.38 o
   8  14   0      126.60      118.88     18.44 o
   9  14   0      170.22      177.32     21.96 o
  10  14   0        0.36        4.73     10.69 o
  11  14   0      148.09      143.49     26.07 o
  12  14   0      224.93      225.27     32.30 o
   0  15   0       52.99       79.24     26.72 o
   1  15   0       17.97        7.42     21.48 o
   2  15   0       53.50       50.56     31.11 o
   3  15   0       24.11       16.13     21.61 o
   4  15   0        2.13        5.13     43.16 o
   5  15   0       14.22        5.61     16.14 o
   6  15   0      106.89       69.43     19.88 o
   7  15   0       70.31       80.50     24.05 o
   8  15   0      177.09      178.15     28.45 o
   9  15   0       23.12        7.90     14.54 o
  10  15   0       11.89       14.92     16.78 o
  11  15   0      187.03      159.27     28.05 o
   2  16   0        1.59       -1.98     27.40 o
   3  16   0        9.08      -20.01     30.37 o
   4  16   0       97.29      122.30     41.14 o
   5  16   0      146.01      192.47     36.03 o
   6  16   0      126.51      167.78     34.06 o
   7  16   0       13.49       30.79     25.15 o
   8  16   0       12.65       13.97     16.29 o
   9  16   0        0.15        9.64     18.75 o
  -8 -16   1       44.59       29.23     20.10 o
  -7 -16   1       19.04       58.23     25.04 o
  -6 -16   1       27.19       33.80     35.35 o
  -5 -16   1       20.20       44.87     35.93 o
  -4 -16   1       17.87       29.02     36.97 o
  -3 -16   1      167.96      173.30     44.60 o
 -10 -15   1      116.74      112.89     36.47 o
  -9 -15   1       61.70       54.06     19.44 o
  -8 -15   1       69.68       50.05     22.84 o
  -7 -15   1      409.79      411.57     43.31 o
  -6 -15   1       46.12       43.36     20.70 o
  -5 -15   1       16.12      -26.22     31.51 o
  -4 -15   1        7.44       -9.81     30.04 o
  -3 -15   1       33.96       24.82     14.76 o
  -2 -15   1        0.62        1.29     13.70 o
  -1 -15   1        3.67       24.90     19.65 o
   0 -15   1        0.84       20.48     19.27 o
 -12 -14   1       24.24      -25.81     28.15 o
 -11 -14   1       66.42       67.37     19.55 o
 -10 -14   1       93.44      113.05     18.32 o
  -9 -14   1      377.64      358.75     29.64 o
  -8 -14   1        0.84        4.17     10.06 o
  -7 -14   1      332.00      338.14     38.28 o
  -6 -14   1      204.24      218.79     31.64 o
  -5 -14   1      196.38      159.84     26.82 o
  -4 -14   1       32.25       59.48     15.23 o
  -3 -14   1        1.67      -15.26     16.92 o
  -2 -14   1       25.19       14.49     16.57 o
  -1 -14   1       76.56       69.21     20.58 o
   0 -14   1       27.82       41.10     30.57 o
   1 -14   1       17.28       47.12     20.36 o
   2 -14   1       56.82      116.45     24.75 o
 -12 -13   1        4.36      -33.73     29.49 o
 -11 -13   1        0.83      -15.88     16.82 o
 -10 -13   1      556.54      604.39     57.39 o
  -9 -13   1       89.37      124.63     18.31 o
  -8 -13   1      408.49      384.32     28.84 o
  -7 -13   1      571.52      631.18     35.54 o
  -6 -13   1      453.11      452.54     29.55 o
  -5 -13   1        7.97       26.23     15.22 o
  -4 -13   1       28.82       17.51      9.89 o
  -3 -13   1      326.04      296.28     31.84 o
  -2 -13   1       30.98       57.32     28.21 o
  -1 -13   1      104.56       87.47     20.74 o
   0 -13   1       20.23        5.93     15.90 o
   1 -13   1       38.01       60.83     18.69 o
   2 -13   1      164.37      181.81     35.25 o
   3 -13   1       56.65       68.90     24.41 o
 -13 -12   1       21.41      -12.18     26.86 o
 -12 -12   1       84.92       90.13     31.73 o
 -11 -12   1      197.74      195.51     44.25 o
 -10 -12   1       10.09        9.72     10.06 o
  -9 -12   1      221.30      224.01     20.63 o
  -8 -12   1      181.68      136.76     16.82 o
  -7 -12   1      808.27      835.86     38.87 o
  -6 -12   1       30.60       46.17     10.31 o
  -5 -12   1      122.67      106.16      9.83 o
  -4 -12   1       99.14      106.07     11.36 o
  -3 -12   1      274.07      289.72     25.87 o
  -2 -12   1      485.96      463.73     39.16 o
  -1 -12   1      556.84      550.78     39.91 o
   0 -12   1      323.83      354.17     31.89 o
   1 -12   1        8.45        7.39     12.62 o
   2 -12   1      177.22      209.83     27.86 o
   3 -12   1        5.72        7.24     15.84 o
   4 -12   1       17.69       22.26     17.78 o
   5 -12   1        8.66       15.18     17.38 o
 -13 -11   1       13.19      -12.62     28.86 o
 -12 -11   1      100.22       95.63     32.72 o
 -11 -11   1        9.63       -2.97     15.06 o
 -10 -11   1      125.84      115.28     16.45 o
  -9 -11   1       42.17        6.77     11.05 o
  -8 -11   1      463.25      465.94     35.15 o
  -7 -11   1     1646.42     1599.12     36.77 o
  -6 -11   1       98.16       99.26     10.51 o
  -5 -11   1      425.10      430.91     21.02 o
  -4 -11   1     1061.51      971.26     25.91 o
  -3 -11   1       39.46       43.12      8.31 o
  -2 -11   1      162.19      189.80     19.63 o
  -1 -11   1     1018.86     1061.45     49.34 o
   0 -11   1      471.94      496.87     35.12 o
   1 -11   1      296.48      414.69     34.56 o
   2 -11   1       82.43       90.60     20.66 o
   3 -11   1      151.14      158.77     24.45 o
   4 -11   1       92.77       65.13     19.37 o
   5 -11   1        3.30       -6.23     15.92 o
   6 -11   1       31.31       47.84     20.91 o
 -14 -10   1       18.51        6.91     22.78 o
 -11 -10   1        1.31        8.43     15.96 o
 -10 -10   1       13.03       14.62     14.99 o
  -9 -10   1      915.81     1022.12     67.60 o
  -8 -10   1     1053.24     1096.31     70.13 o
  -7 -10   1      395.08      398.05     21.00 o
  -6 -10   1     2236.11     2169.59     47.41 o
  -5 -10   1       29.13       36.32      7.05 o
  -4 -10   1      612.74      600.45     19.98 o
  -3 -10   1        0.12       -4.42      5.42 o
  -2 -10   1      437.71      405.16     15.95 o
  -1 -10   1      542.76      562.96     33.95 o
   0 -10   1       55.18       90.87     16.21 o
   1 -10   1      209.70      255.49     25.74 o
   2 -10   1     1316.42     1328.09     68.19 o
   3 -10   1      145.65      120.88     20.87 o
   4 -10   1       39.05       48.76     19.91 o
   5 -10   1       14.36       21.52     15.29 o
   6 -10   1       21.10        7.53     15.07 o
   7 -10   1       13.78       14.01     20.32 o
 -14  -9   1       40.43       66.15     31.52 o
 -11  -9   1        1.17        5.45     11.30 o
 -10  -9   1        7.07       12.70     13.95 o
  -9  -9   1     1009.44      971.94     61.91 o
  -8  -9   1     2168.67     1980.15    137.24 o
  -7  -9   1      508.87      495.59     33.79 o
  -6  -9   1     1146.02     1154.17     37.23 o
  -5  -9   1     2417.99     2352.53     47.97 o
  -4  -9   1       44.14       35.56      6.62 o
  -3  -9   1       31.22       23.18      6.21 o
  -2  -9   1       47.71       41.93      6.18 o
  -1  -9   1     1469.87     1592.86     44.93 o
   0  -9   1      407.11      433.11     29.75 o
   1  -9   1     2760.51     2864.87    102.98 o
   2  -9   1       22.31       21.11     19.64 o
   3  -9   1       92.31      136.28     26.43 o
   4  -9   1      390.59      434.14     40.87 o
   5  -9   1       74.53       67.13     15.16 o
   6  -9   1        0.50       -9.60     16.35 o
   7  -9   1       22.43       24.04     16.44 o
   8  -9   1       30.09       17.32     41.94 o
  -8  -8   1       63.38       63.04     12.26 o
  -7  -8   1       64.67       83.60     17.94 o
  -6  -8   1      265.10      254.11     16.30 o
  -5  -8   1       30.59       23.69     10.23 o
  -4  -8   1      176.64      193.49     13.59 o
  -3  -8   1      212.39      208.58     12.41 o
  -2  -8   1      473.89      555.69     15.59 o
  -1  -8   1       46.42       51.31      5.87 o
   0  -8   1     3264.50     3401.12     72.14 o
   1  -8   1      635.29      625.35     32.41 o
   2  -8   1        0.98        0.95      8.87 o
   3  -8   1     1490.12     1518.32     54.60 o
   4  -8   1     1637.62     1497.69     33.95 o
   5  -8   1      406.88      416.05     31.45 o
   6  -8   1       35.95       29.27     18.66 o
   7  -8   1       31.63        8.31     12.88 o
   8  -8   1        1.09        7.53     16.44 o
   9  -8   1       31.97       23.36     36.04 o
 -14  -7   1       16.51       27.36     33.28 o
  -9  -7   1       66.35       52.16     10.93 o
  -8  -7   1       19.53       11.03      5.17 o
  -6  -7   1      180.77      133.50     20.83 o
  -5  -7   1      584.57      593.58     24.79 o
  -4  -7   1       42.57       38.27      7.11 o
  -3  -7   1       56.24       62.38      6.66 o
  -2  -7   1     7345.40     7464.92     60.55 o
  -1  -7   1        6.58        4.13      3.21 o
   0  -7   1     4972.97     5191.28     92.39 o
   1  -7   1      245.46      207.60     27.62 o
   2  -7   1      376.96      324.13     23.01 o
   3  -7   1     3958.99     4207.77     84.53 o
   4  -7   1        1.18      -12.03      8.02 o
   5  -7   1       63.92       54.13     16.94 o
   6  -7   1        2.21       -5.74     18.24 o
   7  -7   1       55.00       42.08     19.51 o
   8  -7   1      154.56      158.66     23.64 o
   9  -7   1       92.77       55.29     21.45 o
  10  -7   1        6.18       51.43     33.50 o
 -14  -6   1        1.84      -11.36     21.76 o
 -13  -6   1        0.47       32.62     28.09 o
  -9  -6   1        3.14       -0.38     10.21 o
  -8  -6   1      638.90      738.44     29.46 o
  -7  -6   1     4081.77     4531.76    109.83 o
  -6  -6   1      251.91      201.31     24.93 o
  -5  -6   1      238.38      241.32     31.11 o
  -4  -6   1     3672.35     3621.22     63.68 o
  -3  -6   1      139.02      168.93     13.45 o
  -2  -6   1     6462.17     6410.78     58.80 o
  -1  -6   1      768.05      892.00     20.00 o
   0  -6   1     4448.75     4280.85     59.98 o
   1  -6   1      601.42      608.93     27.44 o
   2  -6   1     1232.98     1000.47     54.37 o
   3  -6   1       14.43       16.63      5.45 o
   4  -6   1      251.96      271.73     20.06 o
   5  -6   1       57.44       35.42      9.49 o
   6  -6   1        4.85      -28.82     19.21 o
   7  -6   1       46.95       46.09     10.93 o
   8  -6   1        0.49       -4.72     13.85 o
   9  -6   1       18.34       18.96     14.26 o
  10  -6   1       40.85      101.78     35.43 o
 -14  -5   1        0.31      -17.88     18.27 o
 -13  -5   1       71.39       56.07     29.77 o
 -12  -5   1       13.39       21.67     24.05 o
  -9  -5   1       12.32        7.23      5.44 o
  -8  -5   1      898.37      798.09    103.24 o
  -7  -5   1     6356.01     6299.07     77.17 o
  -6  -5   1     2814.29     3145.01     82.33 o
  -5  -5   1     4028.67     4146.93     93.79 o
  -4  -5   1     4597.20     4577.12     97.51 o
  -3  -5   1      672.96      708.37     25.03 o
  -2  -5   1      970.06      944.65     41.05 o
  -1  -5   1     1219.33     1136.38     17.92 o
   0  -5   1        6.40       16.83      6.25 o
   1  -5   1     8825.68     9249.41     97.74 o
   2  -5   1      338.66      282.97     11.76 o
   3  -5   1      329.66      353.47     15.44 o
   4  -5   1      111.99      101.89     11.40 o
   5  -5   1        4.64      -17.68     11.79 o
   6  -5   1       64.33       46.96     11.77 o
   7  -5   1        9.97        2.97     10.92 o
   8  -5   1        1.95      -13.97     11.09 o
   9  -5   1      211.46      210.16     27.32 o
  10  -5   1        0.02       17.44     13.54 o
 -14  -4   1      101.65       57.86     22.28 o
 -13  -4   1      101.04       80.88     32.22 o
 -12  -4   1      198.18      144.35     34.92 o
 -11  -4   1       15.49       17.98     22.87 o
 -10  -4   1        0.56       -0.49      6.72 o
  -9  -4   1       10.09        4.96      4.95 o
  -8  -4   1     1946.07     1885.11     41.69 o
  -7  -4   1     2797.05     2639.55     46.13 o
  -6  -4   1     1157.59     1092.72     28.58 o
  -5  -4   1     2682.87     2706.78     67.04 o
  -4  -4   1      306.69      303.59     22.58 o
  -3  -4   1     3092.31     2939.27     69.30 o
  -2  -4   1     7441.06     7049.77    102.88 o
  -1  -4   1     7250.81     7497.60     70.73 o
   0  -4   1    10041.30    10154.18     95.26 o
   1  -4   1     7751.54     7844.33    123.41 o
   2  -4   1       41.56       55.46      6.29 o
   3  -4   1      705.82      752.19     21.70 o
   4  -4   1       60.47       55.69     14.04 o
   5  -4   1     1116.22     1033.61     37.43 o
   6  -4   1      152.85      162.05     20.17 o
   7  -4   1      783.43      777.24     45.72 o
   8  -4   1      158.94      177.79     25.48 o
   9  -4   1      373.00      452.62     56.00 o
  10  -4   1       47.08       55.41     20.47 o
  11  -4   1       61.09      115.36     33.07 o
 -14  -3   1      151.74      118.20     27.86 o
 -13  -3   1        4.07        4.18     22.24 o
 -12  -3   1      263.64      175.40     42.23 o
 -11  -3   1      148.69      121.78     33.28 o
 -10  -3   1       35.78       25.03     10.13 o
  -9  -3   1      191.74      157.80     11.84 o
  -8  -3   1      235.79      249.02     12.18 o
  -7  -3   1     1090.35      966.87     25.88 o
  -6  -3   1     3173.44     3022.41     42.14 o
  -5  -3   1      317.19      271.42     16.18 o
  -4  -3   1     1428.72     1539.34     43.27 o
  -3  -3   1      611.67      491.94     24.59 o
  -2  -3   1      702.51      679.35     29.58 o
  -1  -3   1    10014.70    10180.21     88.55 o
   0  -3   1     1657.54     1522.08     19.16 o
   1  -3   1     3730.75     3265.36     43.96 o
   2  -3   1     8392.20     8442.97     51.83 o
   3  -3   1       58.30       67.75      6.16 o
   4  -3   1    12258.02    11702.89    139.22 o
   5  -3   1      931.43      854.12     49.75 o
   6  -3   1      995.59      934.79     44.98 o
   7  -3   1       60.78       73.36     18.62 o
   8  -3   1      437.99      503.41     39.06 o
   9  -3   1        0.73       27.47     14.75 o
  10  -3   1      372.74      347.05     49.37 o
  11  -3   1        5.55       23.96     22.81 o
 -14  -2   1        3.36       10.44     23.48 o
 -13  -2   1       12.78      -22.29     19.16 o
 -12  -2   1      175.96      180.07     38.01 o
 -11  -2   1        9.27       21.55     17.76 o
 -10  -2   1      449.23      519.64     29.07 o
  -9  -2   1      323.52      320.24     22.11 o
  -8  -2   1      613.12      639.10     19.73 o
  -7  -2   1     4575.89     4436.05     46.49 o
  -6  -2   1     7428.84     7123.18     79.72 o
  -5  -2   1       52.12       55.05      4.58 o
  -4  -2   1      681.55      680.07     23.26 o
  -3  -2   1    16917.07    17286.08    114.11 o
  -2  -2   1      225.00      266.75     14.38 o
  -1  -2   1     1123.56     1164.71     16.53 o
   0  -2   1     1184.35     1254.44     10.01 o
   1  -2   1    18528.78    18423.25     50.21 o
   2  -2   1     5526.59     5459.67     71.15 o
   3  -2   1    21539.70    21752.03    124.57 o
   4  -2   1     3854.24     4001.29     62.63 o
   5  -2   1       89.98       89.43     23.73 o
   6  -2   1      187.38      228.63     21.86 o
   7  -2   1      125.41      135.64     19.52 o
   8  -2   1        0.72       -9.42     10.53 o
   9  -2   1      464.75      501.14     49.82 o
  10  -2   1      171.09      260.67     39.40 o
  11  -2   1        0.23        8.60     16.58 o
 -13  -1   1       15.21       12.52     16.79 o
 -12  -1   1       16.95        9.83     23.60 o
 -11  -1   1        0.06        1.21     19.52 o
 -10  -1   1      923.50     1010.02     40.43 o
  -9  -1   1      227.06      240.23     19.28 o
  -8  -1   1      232.64      235.71     18.30 o
  -7  -1   1     4316.34     4334.66     69.10 o
  -6  -1   1     2731.01     2527.09     34.29 o
  -5  -1   1        4.28        5.46      4.04 o
  -4  -1   1     6411.03     6251.65    106.25 o
   2  -1   1    51392.30    46096.26    395.68 o
   3  -1   1      637.89      756.66     14.47 o
   4  -1   1      655.41      671.81     15.62 o
   5  -1   1        5.93        6.62      4.43 o
   6  -1   1      921.52      892.64     31.86 o
   7  -1   1       24.85       22.50      7.82 o
   8  -1   1      505.24      517.03     27.40 o
   9  -1   1      530.38      540.79     36.19 o
  10  -1   1       39.05       51.73     16.54 o
  11  -1   1        0.20        0.73     27.17 o
  12  -1   1       94.24       68.14     27.51 o
 -13   0   1       43.68       58.25     22.62 o
 -12   0   1        1.22       -7.41     40.10 o
 -11   0   1       93.76       80.42     30.99 o
 -10   0   1      967.83     1096.20     74.57 o
  -9   0   1     1075.95      980.61     65.07 o
  -8   0   1        6.82        5.27      8.17 o
  -7   0   1     1880.21     1858.25     50.46 o
  -6   0   1     7715.02     7544.94     93.04 o
  -5   0   1       11.39        3.98      9.62 o
  -4   0   1     7924.67     7461.25     97.38 o
  -3   0   1     7368.76     7877.34    114.12 o
  -2   0   1       56.99       79.70     12.19 o
   3   0   1      113.38      109.31      5.46 o
   4   0   1     1252.94     1327.94     20.20 o
   5   0   1     9677.12     9792.15     75.65 o
   6   0   1       68.36       79.64     10.58 o
   7   0   1      639.85      649.71     22.66 o
   8   0   1     1352.61     1373.10     41.98 o
   9   0   1       17.02       12.84      9.18 o
  10   0   1       69.36       74.06     13.84 o
  11   0   1        2.79        4.80     26.93 o
  12   0   1       40.51       31.75     17.97 o
  13   0   1       33.84       43.33     21.93 o
  14   0   1        0.34       26.58     21.26 o
 -13   1   1        6.67       -9.03     20.21 o
 -12   1   1        3.99       -2.88     16.91 o
 -11   1   1       86.44       79.38     20.37 o
 -10   1   1       30.55       53.79     14.33 o
  -9   1   1      170.14      140.05     23.38 o
  -8   1   1       17.92        6.18      6.55 o
  -7   1   1     2661.39     2473.05     79.09 o
  -6   1   1     2094.21     2159.72     47.60 o
  -5   1   1     1341.33     1274.42     38.81 o
  -4   1   1      208.12      214.14     11.17 o
  -3   1   1     7123.39     7012.59     77.43 o
  -2   1   1      419.04      448.22     10.46 o
   3   1   1    10620.66    10025.94     53.34 o
   4   1   1     8999.57     8955.85     64.29 o
   5   1   1      808.14      826.32     18.13 o
   6   1   1     4685.79     4857.88     53.26 o
   7   1   1     1349.58     1356.25     30.49 o
   8   1   1      609.49      623.74     27.38 o
   9   1   1       58.40       71.55     10.84 o
  10   1   1      302.64      283.49     56.01 o
  11   1   1       29.47       25.84     12.46 o
  12   1   1       28.57       80.90     25.83 o
  13   1   1       12.26       14.16     20.33 o
  14   1   1       44.26       67.50     30.16 o
 -12   2   1        4.93       30.39     19.03 o
 -11   2   1        9.45       -5.07     13.75 o
 -10   2   1      147.59      176.20     19.72 o
  -9   2   1      279.89      265.77     21.98 o
  -8   2   1     2170.18     2295.24     70.00 o
  -7   2   1      505.27      480.26     30.71 o
  -6   2   1      524.66      535.57     22.87 o
  -5   2   1      949.77      880.99     27.34 o
  -4   2   1     2173.39     2109.85     39.06 o
  -3   2   1       20.58        0.81      3.52 o
  -2   2   1     4839.23     4766.86     58.24 o
  -1   2   1       12.23       11.64      2.20 o
   2   2   1     5328.65     5425.26     75.29 o
   3   2   1      659.23      635.02     16.02 o
   4   2   1     1693.36     1826.96     21.45 o
   5   2   1    18870.42    19391.49    116.12 o
   6   2   1        0.68       14.73      4.09 o
   7   2   1     1677.85     1683.31     32.73 o
   8   2   1      108.01      118.92     14.09 o
   9   2   1      249.60      215.10     15.05 o
  10   2   1       46.47       35.49      7.15 o
  11   2   1      210.63      183.40     19.91 o
  12   2   1        3.31        1.24     19.88 o
  13   2   1       53.92       75.27     28.79 o
  14   2   1        9.35        0.76     21.22 o
 -12   3   1        2.03       17.96     26.51 o
 -11   3   1       38.18       61.21     31.58 o
 -10   3   1       41.75       44.88     17.95 o
  -9   3   1      153.07      187.02     25.07 o
  -8   3   1      385.67      457.65     37.11 o
  -7   3   1       15.33       15.13     16.17 o
  -6   3   1     2887.79     2934.84     70.03 o
  -5   3   1     4193.91     4248.81     77.69 o
  -4   3   1       70.66       78.20      8.55 o
  -3   3   1     2099.93     2183.26     34.50 o
  -2   3   1     1972.11     1957.59     27.38 o
  -1   3   1     1312.88     1326.82     16.25 o
   0   3   1       14.93        9.23      3.21 o
   1   3   1   102697.36    87148.51    477.77 o
   2   3   1     4267.79     4095.42     37.95 o
   3   3   1      405.06      498.45     20.08 o
   4   3   1    23078.90    23697.49    140.25 o
   5   3   1      794.94      737.74     19.26 o
   6   3   1       22.54       35.76      5.89 o
   7   3   1       12.89       16.84      4.78 o
   8   3   1       17.28       17.71      6.61 o
   9   3   1      600.30      663.19     26.48 o
  10   3   1      859.24      912.82     41.41 o
  11   3   1      304.59      316.85     28.62 o
  12   3   1      183.03      159.54     21.85 o
  13   3   1       53.12      -14.56     26.64 o
  14   3   1       17.43       24.74     21.80 o
 -11   4   1       72.97      107.19     34.59 o
 -10   4   1       15.86       -7.69     20.75 o
  -9   4   1      342.50      399.87     54.35 o
  -8   4   1       22.77        7.94     10.34 o
  -7   4   1      785.24      840.84     42.26 o
  -6   4   1     2687.77     2751.57     69.49 o
  -5   4   1      572.74      644.44     60.80 o
  -4   4   1     1025.22     1017.64     36.12 o
  -3   4   1     2316.54     2365.81     43.94 o
  -2   4   1     2095.38     2207.69     29.99 o
  -1   4   1      107.02       98.76      5.15 o
   0   4   1    13005.57    13037.49     85.67 o
   1   4   1       37.85       48.29      5.41 o
   2   4   1      615.64      556.99     19.99 o
   3   4   1     8481.65     9115.53     93.20 o
   4   4   1    20413.54    20157.64    143.66 o
   5   4   1       34.36       41.17      4.40 o
   6   4   1     3400.07     3471.75     88.87 o
   7   4   1     5716.54     6189.87     84.52 o
   8   4   1       52.22       34.62      6.60 o
   9   4   1      273.13      241.70     15.29 o
  10   4   1      403.49      345.05     20.41 o
  11   4   1       50.06       56.40     23.29 o
  12   4   1       13.88       15.09      9.45 o
  13   4   1       38.18       17.24     18.92 o
  14   4   1       21.11      -27.55     30.33 o
  15   4   1        8.46        7.76     20.70 o
  -9   5   1       72.91       93.65     20.01 o
  -8   5   1        0.53       22.35     12.10 o
  -7   5   1       79.89       96.33     16.12 o
  -6   5   1       13.51       -9.97     24.58 o
  -5   5   1        6.21       16.26      8.37 o
  -4   5   1       87.46       67.56     10.35 o
  -3   5   1     1972.00     2131.42     42.15 o
  -2   5   1      135.31      133.09      6.81 o
  -1   5   1        8.32        5.90      2.71 o
   0   5   1     1492.16     1548.61     33.57 o
   1   5   1     1642.38     1584.01     21.99 o
   2   5   1     1453.78     1476.62     37.50 o
   3   5   1    30534.67    30433.27    789.80 o
   4   5   1     3450.83     3592.97    106.19 o
   5   5   1      984.51     1022.76     35.19 o
   6   5   1     2310.88     2207.51     65.42 o
   7   5   1        2.24       -7.91      5.27 o
   8   5   1      639.53      636.13     22.00 o
   9   5   1      395.22      385.21     24.27 o
  10   5   1       26.28       30.77      9.43 o
  11   5   1        0.38        4.10      9.77 o
  12   5   1      296.47      294.40     27.35 o
  13   5   1       59.56       84.82     31.60 o
  14   5   1       67.03      116.08     33.91 o
  15   5   1       96.68      103.92     33.34 o
  -9   6   1       52.07      108.07     31.58 o
  -8   6   1        4.22      -13.70     17.52 o
  -7   6   1        5.18       -7.67     12.79 o
  -6   6   1      531.85      539.47     33.13 o
  -5   6   1       11.00       16.69      7.86 o
  -4   6   1      195.29      194.76     16.87 o
  -3   6   1     1274.09     1342.05     26.81 o
  -2   6   1       63.56       57.92      4.75 o
  -1   6   1      670.18      688.27     28.16 o
   0   6   1     2192.86     2229.16     47.92 o
   1   6   1       46.75       58.24      7.79 o
   2   6   1     8138.89     8266.77     73.68 o
   3   6   1     7849.49     7800.94     65.16 o
   7   6   1      243.92      216.40     25.52 o
   8   6   1       32.85       25.74      6.15 o
   9   6   1       10.82       10.34      5.26 o
  10   6   1        8.80        3.74      8.62 o
  11   6   1      263.23      259.97     31.78 o
  12   6   1      192.61      236.06     31.23 o
  13   6   1      194.63      286.42     53.13 o
  14   6   1      129.65      126.67     36.61 o
  15   6   1      101.19       95.01     34.54 o
  -9   7   1        6.95       16.04     15.33 o
  -8   7   1       11.29      -31.77     21.18 o
  -7   7   1       96.58       45.51     31.78 o
  -6   7   1       18.52       28.77      8.09 o
  -5   7   1       82.63       91.13      9.28 o
  -4   7   1      146.88      138.14     14.19 o
  -3   7   1        2.07       -2.03      7.19 o
  -2   7   1      528.32      432.43     19.48 o
  -1   7   1      136.21      168.90     13.49 o
   0   7   1      228.02      193.41     15.28 o
   1   7   1     1975.39     2042.24     47.91 o
   2   7   1      951.05      903.59     19.60 o
   3   7   1      649.94      612.39     21.68 o
   4   7   1     2570.02     2539.42     54.50 o
   9   7   1       30.62       50.05      8.74 o
  10   7   1       17.55       15.82     18.95 o
  11   7   1      140.89      154.90     25.42 o
  12   7   1      837.43      813.70     57.12 o
  14   7   1      332.93      345.22     59.11 o
  15   7   1       24.44       32.19     25.78 o
  -9   8   1        4.79      -14.62     14.54 o
  -8   8   1       28.29       41.27     17.54 o
  -7   8   1      344.60      314.85     36.26 o
  -6   8   1       74.74       58.78     17.73 o
  -5   8   1      283.61      331.25     45.61 o
  -4   8   1      323.62      321.12     19.71 o
  -3   8   1       19.32       23.25      3.96 o
  -2   8   1       21.51        9.53      8.50 o
  -1   8   1      291.76      348.16     19.63 o
   0   8   1       15.12       23.91     10.56 o
   1   8   1     1513.95     1569.73     45.79 o
   2   8   1     2222.49     2166.52     33.76 o
   3   8   1      614.87      578.34     21.14 o
   4   8   1      247.79      283.71     16.96 o
  15   8   1        0.25       26.97     31.78 o
  -8   9   1        0.59        2.50     17.78 o
  -7   9   1       26.78       10.30     17.61 o
  -6   9   1      111.58       83.40     21.21 o
  -5   9   1      251.81      305.12     36.90 o
  -4   9   1        2.74        5.58     46.21 o
  -3   9   1       60.30       51.30     22.73 o
  -2   9   1        1.77       -9.66      9.07 o
  -1   9   1      134.56      103.05     16.67 o
   0   9   1      683.74      642.78     29.23 o
   1   9   1     2894.49     2875.44     66.94 o
   2   9   1      834.15      850.95     41.19 o
   3   9   1      890.97      965.35     23.71 o
   4   9   1     4315.06     4070.76     56.58 o
   5   9   1     1564.17     1462.38     78.66 o
  -7  10   1       22.39        4.74     23.10 o
  -6  10   1      139.19       89.40     23.45 o
  -5  10   1        2.84       -2.06     47.15 o
  -4  10   1       20.08       14.15     27.55 o
  -3  10   1       10.37        1.31     41.27 o
  -2  10   1        4.41      -24.34     17.98 o
  -1  10   1        1.08      -18.61     12.40 o
   0  10   1       70.06       58.70     12.36 o
   1  10   1       39.39       38.71     13.81 o
   2  10   1      794.43      901.49     38.61 o
   3  10   1      569.91      511.10     19.76 o
   4  10   1     5458.01     5440.55     63.61 o
   5  10   1      576.35      556.05     52.13 o
   6  10   1       48.45       44.81     17.29 o
  -6  11   1        0.42       12.70     21.71 o
  -5  11   1        1.58       -2.09     42.05 o
  -4  11   1      284.36      314.17     39.79 o
  -3  11   1      311.99      327.03     39.19 o
  -2  11   1        6.58       -0.42     15.60 o
  -1  11   1       10.14       15.37     13.10 o
   0  11   1      745.26      665.72     33.51 o
   1  11   1       14.49       38.08     16.44 o
   2  11   1      426.14      437.36     29.32 o
   3  11   1      479.49      501.75     23.20 o
   4  11   1     2614.58     2714.06     58.42 o
   5  11   1      651.06      583.56     56.37 o
   6  11   1      846.84      807.48     63.51 o
   7  11   1      142.11      119.94     27.00 o
   8  11   1       60.16       -2.11     24.77 o
  -5  12   1        2.33        9.55     23.15 o
  -4  12   1      113.58      114.41     29.89 o
  -3  12   1       67.71       88.40     25.63 o
  -2  12   1       30.74        8.69     15.93 o
  -1  12   1      108.25      143.02     46.26 o
   0  12   1       24.18       51.25     20.74 o
   1  12   1        0.43        4.27     23.92 o
   2  12   1      189.89      221.28     25.02 o
   3  12   1      155.07      206.47     31.98 o
   4  12   1      290.07      274.63     29.93 o
   5  12   1     3722.09     3632.03    149.18 o
   6  12   1       14.70       18.51     16.57 o
   7  12   1      155.58      158.38     29.69 o
   8  12   1      205.67      138.25     27.81 o
   9  12   1       94.47       91.65     24.16 o
  10  12   1      292.41      275.90     38.63 o
  -3  13   1       34.83       71.58     28.06 o
  -2  13   1      161.87      166.65     33.62 o
  -1  13   1       24.23       44.28     23.76 o
   0  13   1       49.77       36.06     20.12 o
   1  13   1       20.63       32.36     22.95 o
   2  13   1      250.14      268.35     28.30 o
   3  13   1       37.17       26.81     36.24 o
   4  13   1      100.25       98.75     28.30 o
   5  13   1      471.29      456.23     29.48 o
   6  13   1      146.10      142.21     34.44 o
   7  13   1        3.85      -38.54     25.69 o
   8  13   1        7.91      -11.90     22.12 o
   9  13   1      178.80      104.28     23.95 o
  10  13   1       17.80       -8.81     23.15 o
  11  13   1       45.70       38.63     23.36 o
  12  13   1       57.07       66.13     25.29 o
  -2  14   1        1.48       55.14     24.39 o
  -1  14   1        8.63       50.18     37.30 o
   0  14   1       17.37       37.17     22.76 o
   1  14   1       60.47       49.91     20.03 o
   2  14   1       70.50       75.13     20.24 o
   3  14   1        8.24       14.41     21.37 o
   4  14   1       10.29        3.15     26.24 o
   5  14   1      600.50      623.99    103.65 o
   6  14   1       84.30       72.30     28.00 o
   7  14   1       13.06       -9.39     19.52 o
   8  14   1      121.17      108.21     30.48 o
   9  14   1       55.05       34.49     21.26 o
  10  14   1       52.45       12.07     20.23 o
  11  14   1       25.83        1.63     21.48 o
  12  14   1        0.53       -5.58     18.17 o
   0  15   1       19.83       52.48     54.48 o
   1  15   1        9.47       19.22     29.22 o
   2  15   1        5.85       10.31     20.80 o
   3  15   1        2.59        3.46     15.17 o
   4  15   1       53.45       43.84     18.51 o
   5  15   1      228.87      226.46     33.56 o
   6  15   1       14.87       27.14     42.96 o
   7  15   1      153.16      138.00     38.40 o
   8  15   1        1.71        1.21     25.67 o
   9  15   1        6.91      -48.07     32.05 o
  10  15   1       82.18       83.69     33.60 o
  11  15   1       79.18       27.16     24.06 o
  12  15   1       19.34        0.08     22.38 o
   2  16   1        2.39       43.43     22.40 o
   3  16   1        0.83       39.08     27.30 o
   4  16   1      119.56      163.68     36.90 o
   5  16   1      143.03      166.53     34.02 o
   6  16   1      168.39      180.33     40.88 o
   7  16   1      122.11      103.09     25.30 o
   8  16   1        9.98        8.90     18.80 o
   9  16   1        0.67       -2.83     18.27 o
  10  16   1       42.27       31.21     16.27 o
  -6 -16   2       75.36      101.52     39.95 o
  -5 -16   2       38.79       11.92     22.72 o
  -9 -15   2        3.00        2.95     22.92 o
  -8 -15   2       14.90       35.77     30.14 o
  -7 -15   2       59.27       48.51     27.84 o
  -6 -15   2       13.25       33.44     28.61 o
  -5 -15   2       18.40       -0.93     22.42 o
  -4 -15   2      103.02      131.76     39.07 o
  -3 -15   2        8.49        5.96     16.71 o
  -2 -15   2        3.03       25.06     38.28 o
  -1 -15   2        0.62       15.44     28.33 o
 -11 -14   2      126.87       86.17     32.96 o
 -10 -14   2       54.24       22.17     14.02 o
  -9 -14   2       13.08       17.06     12.03 o
  -8 -14   2      173.77      169.94     21.15 o
  -7 -14   2      226.29      241.47     32.66 o
  -6 -14   2        2.42        4.13     18.67 o
  -5 -14   2       66.87       14.67     20.27 o
  -4 -14   2      274.48      293.68     32.39 o
  -3 -14   2       26.27       26.14     12.77 o
  -2 -14   2        1.28      -13.26     17.38 o
  -1 -14   2        5.19       20.59     48.60 o
   0 -14   2       79.80       65.85     23.42 o
   1 -14   2      137.55      187.73     36.31 o
 -12 -13   2      125.32      130.27     37.24 o
 -11 -13   2       22.78       50.11     29.20 o
 -10 -13   2        0.16       -9.81     14.92 o
  -9 -13   2      291.95      300.46     27.37 o
  -8 -13   2      259.36      283.99     22.39 o
  -7 -13   2      337.67      330.80     21.95 o
  -6 -13   2      115.89      125.96     17.43 o
  -5 -13   2      331.73      356.51     31.30 o
  -4 -13   2      261.32      328.75     31.39 o
  -3 -13   2      165.01      208.01     28.15 o
  -2 -13   2       86.29       87.92     21.12 o
  -1 -13   2       32.61       20.84     26.67 o
   0 -13   2        3.36       24.88     45.77 o
   1 -13   2        0.17       12.59     25.72 o
   2 -13   2       34.98       79.91     20.92 o
   3 -13   2       39.99       34.98     16.71 o
 -12 -12   2        0.02      -30.82     29.19 o
 -11 -12   2       43.29       14.40     21.41 o
 -10 -12   2       50.30       36.13     14.56 o
  -9 -12   2       11.97       11.72     11.05 o
  -8 -12   2       14.19       19.55     12.46 o
  -7 -12   2     1317.85     1344.60     42.48 o
  -6 -12   2      423.32      425.69     20.00 o
  -5 -12   2      692.60      703.22     24.87 o
  -4 -12   2     1748.79     1758.17     48.58 o
  -3 -12   2        4.52       15.32     13.06 o
  -2 -12   2      223.80      268.05     30.10 o
  -1 -12   2       29.70       41.93     17.37 o
   0 -12   2       87.74      112.30     24.44 o
   1 -12   2      130.48      160.44     25.50 o
   2 -12   2      584.94      641.18     47.09 o
   3 -12   2       39.88       41.54     26.94 o
   4 -12   2       21.63        8.12     19.95 o
   5 -12   2        0.98        1.69     17.11 o
 -13 -11   2       19.02       17.37     23.02 o
 -12 -11   2        1.91      -13.94     21.47 o
 -11 -11   2      281.28      220.25     45.61 o
 -10 -11   2       13.37        9.22     13.93 o
  -9 -11   2      201.63      186.14     19.53 o
  -8 -11   2       23.62        9.79      9.17 o
  -7 -11   2       23.75       32.10      8.27 o
  -6 -11   2      453.27      433.74     19.69 o
  -5 -11   2     1543.24     1603.79     36.30 o
  -4 -11   2      117.75       91.45      9.59 o
  -3 -11   2       11.83       15.46      7.81 o
  -2 -11   2      163.01      189.21     23.23 o
  -1 -11   2      107.90       58.57     27.36 o
   0 -11   2       13.91      -10.52     15.26 o
   1 -11   2       23.75       21.70     17.36 o
   2 -11   2       14.05       33.81     15.73 o
   3 -11   2        3.17        8.36     14.06 o
   4 -11   2       94.45       80.94     19.30 o
   5 -11   2       48.12       48.33     22.34 o
   6 -11   2       16.69       29.95     17.00 o
 -13 -10   2       18.02        0.99     20.89 o
 -12 -10   2      107.97       56.34     30.23 o
 -11 -10   2      139.90      121.74     39.48 o
 -10 -10   2      144.30      127.89     20.11 o
  -9 -10   2      191.27      208.86     18.90 o
  -8 -10   2      121.25      137.55     15.55 o
  -7 -10   2      202.28      189.93     13.21 o
  -6 -10   2     1565.67     1540.64     38.44 o
  -5 -10   2       30.72       30.31      6.41 o
  -4 -10   2      264.39      283.44     14.89 o
  -3 -10   2      229.21      258.53     13.10 o
  -2 -10   2      385.83      396.11     19.86 o
  -1 -10   2      177.42      168.89     22.74 o
   0 -10   2       97.30       66.24     25.56 o
   1 -10   2      251.24      280.66     32.19 o
   2 -10   2        0.44       39.13     17.22 o
   3 -10   2      632.33      547.59     39.92 o
   4 -10   2      320.61      353.17     32.96 o
   5 -10   2       17.39       22.77     16.17 o
   6 -10   2        0.50        1.36     13.19 o
   7 -10   2      158.17      212.78     30.53 o
 -14  -9   2       31.10       30.48     29.28 o
 -13  -9   2       12.91        3.74     29.11 o
 -12  -9   2       39.14       27.24     22.67 o
 -11  -9   2        4.01      -19.15     16.92 o
 -10  -9   2      169.31      201.38     22.98 o
  -9  -9   2      229.49      210.12     17.47 o
  -8  -9   2      136.78      129.45     14.30 o
  -7  -9   2      718.64      649.13     23.33 o
  -6  -9   2     1373.93     1261.65     32.84 o
  -5  -9   2      136.38      147.92     11.41 o
  -4  -9   2      218.81      220.23     12.05 o
  -3  -9   2     1586.32     1558.46     31.39 o
  -2  -9   2      111.88      119.42      8.80 o
  -1  -9   2      267.42      287.19     14.55 o
   0  -9   2      356.57      398.06     28.48 o
   1  -9   2      285.63      306.87     44.90 o
   2  -9   2      381.05      434.60     32.05 o
   3  -9   2        7.71       27.30     19.75 o
   4  -9   2      162.15      147.72     19.42 o
   5  -9   2       15.87       11.03     17.10 o
   6  -9   2      216.77      187.38     25.36 o
   7  -9   2        0.54        5.29     13.62 o
   8  -9   2       48.79       40.63     19.36 o
 -14  -8   2       53.12       43.72     30.39 o
 -13  -8   2      100.34       89.71     32.45 o
 -12  -8   2        9.73       28.26     21.92 o
 -11  -8   2       21.12       24.13     17.90 o
 -10  -8   2       51.03       80.26     14.86 o
  -9  -8   2      394.09      463.68     23.36 o
  -8  -8   2       21.64       17.50      6.66 o
  -7  -8   2     2230.04     2204.74     51.23 o
  -6  -8   2     3576.89     3440.59     52.18 o
  -5  -8   2     1773.09     1691.33     36.58 o
  -4  -8   2     1616.99     1514.13     34.82 o
  -3  -8   2     2294.62     2157.75     35.62 o
  -2  -8   2     1716.38     1699.64     34.01 o
  -1  -8   2      462.88      432.25     18.96 o
   0  -8   2        0.15        2.19      2.67 o
   1  -8   2      534.68      617.87     34.26 o
   2  -8   2        3.82       14.89     20.57 o
   3  -8   2      249.21      270.99     29.98 o
   4  -8   2      600.91      569.94     35.36 o
   5  -8   2     1401.88     1478.19     58.81 o
   6  -8   2      100.62       79.49     17.31 o
   7  -8   2       33.89       38.18     14.22 o
   8  -8   2        0.19        7.19     14.26 o
   9  -8   2        0.13       15.47     44.10 o
 -14  -7   2      127.47      222.11     38.94 o
 -13  -7   2        8.01       29.94     29.22 o
 -12  -7   2       69.18       60.71     27.24 o
 -11  -7   2       31.15        3.28     20.37 o
 -10  -7   2      203.01      184.66     22.42 o
  -9  -7   2      138.25      110.62     11.26 o
  -8  -7   2       14.33        9.93      7.99 o
  -7  -7   2      222.94      248.60     16.02 o
  -6  -7   2      470.50      478.37     22.65 o
  -5  -7   2       26.59       12.63      6.77 o
  -4  -7   2     1801.45     1601.21     34.01 o
  -3  -7   2    13137.48    12793.31    111.55 o
  -2  -7   2      110.09      120.12      8.75 o
  -1  -7   2      719.40      771.71     19.23 o
   0  -7   2     1263.41     1226.94     28.32 o
   1  -7   2      559.78      510.75     29.00 o
   2  -7   2     1730.59     1716.69     63.21 o
   3  -7   2     4292.58     3977.80    105.39 o
   4  -7   2      348.93      295.26     16.18 o
   5  -7   2      215.02      181.18     19.81 o
   6  -7   2        6.25        3.95     10.38 o
   7  -7   2      100.72      103.15     17.63 o
   8  -7   2       33.43       37.25     16.31 o
   9  -7   2        8.37        7.48     17.15 o
  10  -7   2       13.59       12.13     26.62 o
 -14  -6   2       46.14       53.59     22.53 o
 -13  -6   2       10.45       26.24     19.15 o
 -12  -6   2      100.05       87.62     31.30 o
 -11  -6   2      157.60      182.50     43.18 o
 -10  -6   2      958.96      975.92     43.13 o
  -9  -6   2       11.42       15.37      4.62 o
  -8  -6   2       70.75       64.38      5.71 o
  -7  -6   2      131.71      132.73      9.84 o
  -6  -6   2      532.63      510.22     20.15 o
  -5  -6   2     2358.58     2201.29     46.22 o
  -4  -6   2     3092.26     2827.31     77.05 o
  -3  -6   2     1019.34     1012.42     25.91 o
  -2  -6   2     4350.28     4478.61     45.61 o
  -1  -6   2     1273.83     1504.80     26.47 o
   0  -6   2       27.75       22.18      4.71 o
   1  -6   2      827.01      818.02     19.13 o
   2  -6   2     5232.23     4819.34    103.37 o
   3  -6   2      195.34      204.37     14.91 o
   4  -6   2      758.75      715.39     40.33 o
   5  -6   2      255.89      234.83     15.85 o
   6  -6   2     1473.45     1427.45     53.26 o
   7  -6   2        6.87        5.00     16.11 o
   8  -6   2       14.63        7.18     12.53 o
   9  -6   2       33.58        4.61     15.35 o
  10  -6   2        0.73       14.01     21.80 o
 -14  -5   2        2.34      -20.44     17.36 o
 -13  -5   2       31.11       17.35     35.39 o
 -12  -5   2       17.06       24.45     18.96 o
 -11  -5   2      193.93      203.30     30.16 o
  -8  -5   2       18.01       21.02      6.63 o
  -7  -5   2       39.37       34.81      4.65 o
  -6  -5   2     2379.78     2341.34     44.18 o
  -5  -5   2     6321.25     6029.35     65.85 o
  -4  -5   2      695.97      794.28     24.39 o
  -3  -5   2     9796.89     9732.22    103.95 o
  -2  -5   2     3046.13     2971.35     32.76 o
  -1  -5   2     5259.22     5234.34     48.37 o
   0  -5   2     1078.43     1104.02     20.33 o
   1  -5   2     8363.46     8267.52     43.46 o
   2  -5   2      925.76      927.50     23.19 o
   3  -5   2       23.33       27.87      6.62 o
   4  -5   2      120.14      111.26      9.93 o
   5  -5   2     3524.11     3485.82     73.80 o
   6  -5   2       59.22       17.98     13.52 o
   7  -5   2      388.15      325.54     25.81 o
   8  -5   2      100.68      124.55     16.94 o
   9  -5   2      202.68      197.03     22.09 o
  10  -5   2       19.87       16.10     12.40 o
  11  -5   2       50.68       42.94     36.93 o
 -14  -4   2        5.59       -3.46     40.48 o
 -13  -4   2        4.23      -12.14     17.36 o
 -12  -4   2       51.48       58.25     23.95 o
 -11  -4   2       61.83       17.43     15.95 o
 -10  -4   2       16.71       17.48     22.11 o
  -6  -4   2     1875.25     1703.01     26.01 o
  -5  -4   2     2716.55     2678.72     69.00 o
  -4  -4   2     2494.54     2471.13     37.78 o
  -3  -4   2     1994.86     1973.47     34.61 o
  -2  -4   2     2750.50     2764.12     32.06 o
  -1  -4   2     1660.55     1749.17     21.08 o
   0  -4   2      224.18      206.87      6.52 o
   1  -4   2      104.95      149.68      5.80 o
   2  -4   2     1272.62     1307.34     24.36 o
   3  -4   2      616.49      633.97     20.42 o
   4  -4   2     9215.12     9378.82     86.00 o
   5  -4   2      711.36      774.55     26.43 o
   6  -4   2      120.26      133.67     14.67 o
   7  -4   2     2352.83     2474.92    115.51 o
   8  -4   2        2.65       12.18     13.38 o
   9  -4   2      198.10      199.92     20.90 o
  10  -4   2      264.99      279.18     26.40 o
  11  -4   2        0.76        9.68     23.26 o
 -14  -3   2       13.63        8.45     20.28 o
 -13  -3   2      157.15      116.67     28.15 o
 -12  -3   2       21.51      -13.17     16.35 o
 -11  -3   2       42.39       24.68     12.90 o
 -10  -3   2      187.46      186.55     38.99 o
  -9  -3   2        3.03        1.32     17.00 o
  -5  -3   2       12.19       19.93      2.55 o
  -4  -3   2       96.48       73.70      4.84 o
  -3  -3   2     8847.24     8664.02     62.56 o
  -2  -3   2      161.43      164.56      7.98 o
  -1  -3   2     3844.61     3945.11     31.05 o
   0  -3   2     2915.51     2784.97     29.13 o
   1  -3   2      416.93      480.48     10.41 o
   2  -3   2      603.55      566.42     11.87 o
   3  -3   2     3607.64     3422.12     49.85 o
   4  -3   2     1326.72     1307.07     26.55 o
   5  -3   2      412.37      458.36     19.45 o
   6  -3   2     3487.69     3360.45     66.34 o
   7  -3   2      591.01      639.58     31.50 o
   8  -3   2      194.31      167.06     17.82 o
   9  -3   2       75.79       89.96     13.90 o
  10  -3   2       17.45       -5.15     11.05 o
  11  -3   2        1.01       -4.16     21.11 o
 -13  -2   2      227.90      238.53     37.41 o
 -12  -2   2      143.89      135.27     26.81 o
 -11  -2   2       95.91       62.10     24.87 o
 -10  -2   2      391.90      403.16     48.01 o
  -9  -2   2       26.60       38.19      8.82 o
  -8  -2   2       36.45       36.77      6.65 o
  -7  -2   2       27.33        6.33     11.92 o
  -4  -2   2      881.48      873.75     60.13 o
  -3  -2   2     4700.35     4336.18     33.93 o
  -2  -2   2     3444.75     3301.43     28.44 o
  -1  -2   2    21545.61    20956.73    126.77 o
   0  -2   2      383.00      349.38      9.15 o
   1  -2   2    12658.83    12612.62     64.47 o
   2  -2   2      452.78      495.68     10.42 o
   3  -2   2     4782.76     5167.51     59.92 o
   4  -2   2     1656.58     1681.44     26.00 o
   5  -2   2     5519.75     5745.53     74.86 o
   6  -2   2     4367.97     4637.94     95.90 o
   7  -2   2       96.60      115.70     17.23 o
   8  -2   2      177.66      214.82     24.54 o
   9  -2   2        1.20       -8.01     12.71 o
  10  -2   2       25.23        2.14     12.22 o
  11  -2   2       36.87       29.74     20.79 o
 -13  -1   2      148.90      189.11     33.82 o
 -12  -1   2       83.36       88.63     30.45 o
 -11  -1   2      157.91      137.51     24.02 o
 -10  -1   2      168.97      120.64     22.89 o
  -9  -1   2     1458.86     1333.12     53.00 o
  -8  -1   2      190.69      149.25     11.82 o
  -7  -1   2      236.51      280.39     37.59 o
  -6  -1   2      300.25      263.46     14.03 o
  -5  -1   2     1839.07     1820.02     79.82 o
  -4  -1   2      120.38       89.62     16.61 o
  -3  -1   2     9792.64     9529.35    141.57 o
  -2  -1   2       14.54       61.01     21.09 o
  -1  -1   2     2039.77     2130.50     20.77 o
   0  -1   2      133.78      106.23      4.82 o
   1  -1   2       14.15       33.76      3.55 o
   2  -1   2     2301.36     2464.72     20.76 o
   3  -1   2     5909.55     5784.22     73.40 o
   4  -1   2      294.80      346.72     10.81 o
   5  -1   2     1754.28     1925.21     35.57 o
   6  -1   2      266.81      258.00     15.98 o
   7  -1   2       22.42       26.19      6.51 o
   8  -1   2       11.91       -0.73     13.74 o
   9  -1   2       29.86       22.80      9.21 o
  10  -1   2        3.47       -1.20     10.13 o
  11  -1   2        5.58       -3.37     16.79 o
  12  -1   2       49.53       67.36     26.80 o
 -13   0   2       29.95        1.89     17.93 o
 -12   0   2        2.53       -6.31     20.40 o
 -11   0   2       70.39       44.85     18.16 o
 -10   0   2      425.90      381.55     37.08 o
  -9   0   2      325.16      346.92     26.99 o
  -8   0   2      178.95      157.99     10.41 o
  -7   0   2        6.71        0.71      5.36 o
  -6   0   2     1166.80     1148.68     34.27 o
  -5   0   2     2105.18     2073.04     29.24 o
  -4   0   2     8662.13     8386.09    260.50 o
  -3   0   2     2883.23     2937.65     57.26 o
  -2   0   2    18059.67    18950.21    104.11 o
  -1   0   2      784.02      859.46     10.89 o
   2   0   2     5687.83     5255.25     38.19 o
   3   0   2       41.45       20.05      5.86 o
   4   0   2      643.04      743.64     15.07 o
   5   0   2    13220.72    12972.41    108.84 o
   6   0   2      211.61      216.02     12.54 o
   7   0   2       30.08       19.63      6.57 o
   8   0   2      196.01      223.43     17.63 o
   9   0   2      264.37      252.05     19.96 o
  10   0   2        0.29      -17.91     11.94 o
  11   0   2      127.02       99.05     17.70 o
  12   0   2      145.56      147.26     50.79 o
  13   0   2       46.70       80.89     26.92 o
 -12   1   2        0.53       -0.83     14.26 o
 -11   1   2       75.79       68.22     19.49 o
 -10   1   2        8.29        7.77     19.75 o
  -9   1   2       25.29       27.80      9.64 o
  -8   1   2      507.36      466.81     19.56 o
  -7   1   2       81.62       66.93     11.47 o
  -6   1   2      134.31      148.70      9.66 o
  -5   1   2     7096.96     6847.57     66.16 o
  -4   1   2     1787.82     1810.21     27.05 o
  -3   1   2      806.35      801.10     20.63 o
  -2   1   2    42956.79    41823.16    186.24 o
  -1   1   2      788.48      807.70     12.31 o
   2   1   2       38.99       41.92      6.11 o
   3   1   2      339.71      389.82     15.05 o
   4   1   2     5919.84     6153.53     62.24 o
   5   1   2     4780.23     4515.43     49.60 o
   6   1   2      199.86      212.00     10.33 o
   7   1   2      871.58      851.67     25.00 o
   8   1   2     1988.87     1828.75     45.90 o
   9   1   2      709.64      681.62     30.46 o
  10   1   2       10.99        3.76     22.00 o
  11   1   2        0.93       10.30     12.15 o
  12   1   2      326.67      335.02     31.73 o
  13   1   2        0.25       18.56     20.66 o
  14   1   2      150.00      128.58     37.28 o
 -12   2   2       65.99       70.62     21.82 o
 -11   2   2       28.22       24.05     15.15 o
 -10   2   2       15.65       21.20     20.41 o
  -9   2   2      485.30      452.19     29.98 o
  -8   2   2        0.34       10.41      7.26 o
  -7   2   2      195.03      185.31     12.94 o
  -6   2   2      705.48      719.01     22.89 o
  -5   2   2      795.00      823.06     22.78 o
  -4   2   2      135.99      116.99      8.14 o
  -3   2   2     3466.61     3554.89     49.62 o
  -2   2   2     7780.50     7659.67     79.76 o
  -1   2   2     1605.18     1551.77     20.85 o
   0   2   2     6560.55     6661.09     37.16 o
   1   2   2    11644.98    10903.71    112.04 o
   2   2   2       47.22       58.32      4.79 o
   3   2   2    23111.71    22313.40     97.26 o
   4   2   2      171.10      143.36     12.73 o
   5   2   2     5942.31     5778.46     52.54 o
   6   2   2      146.50      159.19      9.73 o
   7   2   2     6450.69     6476.26     59.26 o
   8   2   2     2793.50     2800.12     53.48 o
   9   2   2       31.27       28.13      7.42 o
  10   2   2        1.83        1.19      8.75 o
  11   2   2       10.22        7.05      9.42 o
  12   2   2       67.71       67.03     15.54 o
  13   2   2      169.17      187.38     40.05 o
  14   2   2        8.81       17.08     19.09 o
 -12   3   2       50.32       52.90     32.65 o
 -11   3   2       20.98       44.65     26.95 o
 -10   3   2       26.62       23.03     18.94 o
  -9   3   2        0.42        2.17     10.68 o
  -8   3   2       93.14       87.92     14.31 o
  -7   3   2      178.58      180.22     16.89 o
  -6   3   2        4.85        0.30     10.41 o
  -5   3   2       35.09       44.03      6.60 o
  -4   3   2     1127.05     1189.32     28.03 o
  -3   3   2     3802.88     3762.31     54.29 o
  -2   3   2     1128.76     1271.09     35.45 o
  -1   3   2      224.85      232.24      7.61 o
   0   3   2     7754.08     7469.20     48.39 o
   1   3   2     3184.81     3253.69     55.52 o
   2   3   2      456.93      451.03     15.23 o
   3   3   2       74.48       91.45      6.37 o
   4   3   2     3893.70     3824.65     46.27 o
   5   3   2     2436.13     2369.26     37.89 o
   6   3   2     5135.55     4892.71     65.13 o
   7   3   2       99.85       84.85      7.68 o
   8   3   2      330.94      340.17     20.85 o
   9   3   2     1571.28     1617.60     42.37 o
  10   3   2       77.01       49.87      9.81 o
  11   3   2        0.36       15.95     14.62 o
  12   3   2      111.50      141.57     21.86 o
  13   3   2       66.67       98.15     27.43 o
  14   3   2       11.86      -22.44     26.31 o
  15   3   2       48.85       40.76     28.78 o
 -11   4   2       10.22       25.69     27.30 o
 -10   4   2       18.52      -19.16     21.82 o
  -9   4   2       11.47       16.58     14.23 o
  -8   4   2       35.38       24.58     11.74 o
  -7   4   2       79.52       96.25     14.75 o
  -6   4   2      701.00      711.39     45.53 o
  -5   4   2       27.57       39.89     10.04 o
  -4   4   2      540.09      572.62     27.83 o
  -3   4   2     5494.34     5664.43     64.74 o
  -2   4   2     1364.93     1421.22     28.61 o
  -1   4   2     2342.99     2466.49     40.72 o
   0   4   2     7234.14     7477.13     64.39 o
   1   4   2     1080.25     1054.18     18.02 o
   2   4   2     6042.81     6190.41     71.18 o
   3   4   2      200.91      209.96      9.04 o
   4   4   2     4437.79     4721.03     55.75 o
   5   4   2     3586.00     3521.21     63.47 o
   6   4   2     1274.15     1178.58     25.93 o
   7   4   2     1083.32     1066.26     23.97 o
   8   4   2     1484.47     1441.57     36.89 o
   9   4   2      477.49      470.08     22.34 o
  10   4   2      183.60      197.26     22.18 o
  11   4   2       93.84      106.05     17.44 o
  12   4   2        9.10        2.99     10.53 o
  13   4   2        5.43       -9.42     23.85 o
  14   4   2        1.97      -10.86     20.89 o
  15   4   2        0.71       -4.51     22.79 o
  -9   5   2       63.71       72.06     18.42 o
  -8   5   2       86.11       86.91     16.49 o
  -7   5   2      516.02      548.35     34.98 o
  -6   5   2       67.58       94.17     18.84 o
  -5   5   2        2.97       13.19      8.88 o
  -4   5   2      161.59      135.34     11.51 o
  -3   5   2     4141.10     4021.48     55.18 o
  -2   5   2       55.68       66.82      6.81 o
  -1   5   2     3337.22     3165.30     50.78 o
   0   5   2      936.22      888.04     14.26 o
   1   5   2       13.19       14.94      6.46 o
   2   5   2      897.91     1040.47     24.05 o
   3   5   2     3022.15     3221.65     33.59 o
   4   5   2      351.80      351.88     18.05 o
   5   5   2     7296.83     7521.93     96.17 o
   6   5   2     7498.93     7853.22     83.45 o
   7   5   2       73.11       94.84     10.50 o
   8   5   2      932.95      956.03     28.21 o
   9   5   2       40.43       31.16      7.64 o
  10   5   2      107.20      126.28     16.52 o
  11   5   2      118.79      187.29     29.59 o
  12   5   2        4.64        8.33     10.49 o
  13   5   2        7.16       10.18     12.74 o
  14   5   2       21.45       25.35     20.37 o
  15   5   2       15.21       -6.97     19.82 o
  -9   6   2        4.01       28.18     23.76 o
  -8   6   2       25.25        4.26     17.15 o
  -7   6   2       27.64        4.54      9.84 o
  -6   6   2       34.21       33.17      9.11 o
  -5   6   2      175.39      206.37     15.47 o
  -4   6   2     1654.80     1681.14     39.62 o
  -3   6   2      479.84      446.61     18.32 o
  -2   6   2     5108.54     5466.18    104.24 o
  -1   6   2     2628.78     2610.58     44.79 o
   0   6   2      270.66      252.14      9.08 o
   1   6   2      267.67      270.98     11.00 o
   2   6   2        7.65        6.37      3.69 o
   3   6   2     1288.76     1297.13     28.31 o
   4   6   2       62.45       69.58     10.96 o
   5   6   2     5359.06     5633.06     89.45 o
   6   6   2      343.24      275.01     21.50 o
   7   6   2       94.42      100.02     32.52 o
   8   6   2      185.05      148.15     22.25 o
   9   6   2     1509.76     1557.05     74.37 o
  10   6   2      150.03      177.68     30.58 o
  11   6   2       72.25       69.55     18.04 o
  12   6   2       12.19       17.55     14.02 o
  13   6   2       61.50       88.01     19.08 o
  14   6   2       50.52       25.76     22.36 o
  15   6   2       71.96      116.30     36.20 o
  -8   7   2       36.94       83.35     29.74 o
  -7   7   2        3.77      -16.19     12.77 o
  -6   7   2       90.32       93.06     13.30 o
  -5   7   2     1210.63     1210.24     36.74 o
  -4   7   2      339.63      379.49     19.11 o
  -3   7   2       18.29       25.53      6.97 o
  -2   7   2     3529.36     3462.98     51.48 o
  -1   7   2      962.63      831.46     62.27 o
   0   7   2       38.68       24.18      5.08 o
   1   7   2      960.12     1010.49     22.42 o
   2   7   2      218.31      247.54     12.76 o
   3   7   2       10.01       10.96      4.47 o
   4   7   2     3604.50     3626.38     58.91 o
   7   7   2       94.55       83.57     17.75 o
   8   7   2     5030.86     5088.16    137.53 o
   9   7   2      281.36      267.13     29.93 o
  10   7   2        1.69       -9.41     14.87 o
  11   7   2       25.01       19.70     12.25 o
  12   7   2      170.23      226.69     32.91 o
  13   7   2        4.37       -3.99     12.22 o
  14   7   2      399.08      441.34     62.30 o
  15   7   2       11.23       28.19     31.86 o
  -8   8   2       32.54       26.22     23.93 o
  -7   8   2       29.97       -4.52     15.41 o
  -6   8   2       47.79       58.12     18.53 o
  -5   8   2       99.49       88.70     21.69 o
  -4   8   2        3.96       14.07     12.76 o
  -3   8   2     1321.42     1363.75     35.81 o
  -2   8   2     2215.40     2192.02     45.15 o
  -1   8   2      127.74      149.57     23.74 o
   0   8   2      579.13      502.36     34.49 o
   1   8   2     2645.13     2779.37     76.77 o
   2   8   2       49.78       49.49      6.85 o
   3   8   2       87.91       89.96      9.35 o
   4   8   2      384.82      410.39     23.76 o
   5   8   2     1181.65     1143.40     61.60 o
  10   8   2      740.94      763.26     58.43 o
  11   8   2      128.81      120.21     22.74 o
  12   8   2      282.98      294.44     36.31 o
  13   8   2      345.63      422.69     45.61 o
  15   8   2       33.81       73.63     32.50 o
  -8   9   2       39.54       31.72     25.16 o
  -7   9   2        8.36        7.64     16.96 o
  -6   9   2       53.85       67.26     24.41 o
  -5   9   2       45.16       56.66     23.89 o
  -4   9   2      330.19      307.56     33.67 o
  -3   9   2      200.33      199.84     25.69 o
  -2   9   2      377.67      405.16     36.06 o
  -1   9   2       12.88       -2.83     12.53 o
   0   9   2      294.75      286.65     31.24 o
   1   9   2      771.75      791.05     44.47 o
   2   9   2     1038.25     1103.62     26.27 o
   3   9   2      654.63      681.23     25.65 o
   4   9   2       56.11       51.63      7.29 o
   5   9   2        1.41       30.69     53.14 o
  -7  10   2       20.98       22.45     19.64 o
  -6  10   2       46.45       81.63     41.74 o
  -5  10   2        4.99      -25.57     18.59 o
  -4  10   2        2.15       -7.71     13.41 o
  -3  10   2       42.18       34.59     25.32 o
  -2  10   2       63.81       79.59     16.14 o
  -1  10   2      151.12      127.36     21.52 o
   0  10   2       72.30       25.36     12.75 o
   1  10   2      576.73      606.82     41.51 o
   2  10   2     1727.71     1626.57    119.44 o
   3  10   2      120.42      127.97     11.44 o
   4  10   2     1524.42     1449.52     35.07 o
   5  10   2     1237.94     1393.86     39.51 o
  -6  11   2        0.09       -2.40     27.70 o
  -5  11   2        3.35       -6.67     20.67 o
  -4  11   2        2.07      -15.11     39.90 o
  -3  11   2       27.91       25.57     39.65 o
  -2  11   2      156.48      149.08     30.96 o
  -1  11   2       32.58      -20.67     55.31 o
   0  11   2      400.51      369.42     28.79 o
   1  11   2       44.74       13.18     14.66 o
   2  11   2      544.49      543.19     41.38 o
   3  11   2      740.52      668.32     28.37 o
   4  11   2      249.36      230.99     16.34 o
   5  11   2       17.52       36.05      9.33 o
   6  11   2     2564.03     2406.16    113.72 o
  -5  12   2        3.95       13.85     21.77 o
  -4  12   2       62.98       52.26     22.97 o
  -3  12   2       31.39        3.27     20.72 o
  -2  12   2        2.03      -16.75     16.37 o
  -1  12   2     1313.14     1327.66     74.35 o
   0  12   2      132.41      104.35     22.61 o
   1  12   2        1.00      -29.34     19.56 o
   2  12   2       13.56       23.01     16.51 o
   3  12   2       21.55       33.06     17.10 o
   4  12   2      319.14      374.13     37.85 o
   5  12   2     2225.55     2296.65     88.39 o
   6  12   2      381.58      324.66     42.54 o
   7  12   2        0.77       -6.27     23.31 o
  -3  13   2       23.28       12.87     18.27 o
  -2  13   2      178.03      170.27     31.75 o
  -1  13   2        7.19      -19.41     33.89 o
   0  13   2       19.17       17.89     18.34 o
   1  13   2        1.47        0.74     13.27 o
   2  13   2      108.63      106.17     19.11 o
   3  13   2       17.80       48.76     43.05 o
   4  13   2      824.99      894.49     60.82 o
   5  13   2      189.33      260.65    113.06 o
   6  13   2      255.46      186.02     35.33 o
   7  13   2       69.28       92.51     27.14 o
   8  13   2     1180.64     1055.89     83.77 o
   9  13   2      346.16      295.50     43.69 o
  -2  14   2       53.51       52.96     26.77 o
  -1  14   2        9.06       26.15     22.72 o
   0  14   2        1.97      -35.22     23.48 o
   1  14   2       72.42       36.56     19.36 o
   2  14   2       45.41       23.61     16.43 o
   3  14   2      453.43      435.23     35.76 o
   4  14   2        1.25       32.55     22.36 o
   5  14   2      321.34      327.04     52.36 o
   6  14   2       45.10       38.51     25.44 o
   7  14   2      837.38      822.26     82.43 o
   8  14   2      430.54      423.64     60.19 o
   9  14   2        0.92      -20.48     26.08 o
  10  14   2      594.07      621.84     71.20 o
  11  14   2       26.49       16.36     18.09 o
  12  14   2        5.98      -18.93     25.23 o
  13  14   2        7.07       -8.68     24.74 o
   0  15   2        1.17      -12.29     22.76 o
   1  15   2        7.15       26.59     21.75 o
   2  15   2        6.54       30.67     19.19 o
   3  15   2       25.80       43.37     24.57 o
   4  15   2        4.52       -4.22     20.69 o
   5  15   2      287.69      281.55     55.25 o
   6  15   2      143.85      172.11     41.82 o
   7  15   2      407.50      398.14     62.10 o
   8  15   2      115.42      116.12     38.49 o
   9  15   2      217.55      173.48     41.26 o
  10  15   2      175.51      160.62     38.69 o
  11  15   2      127.18      121.21     37.41 o
  12  15   2      105.53       74.26     27.29 o
   2  16   2       59.96       91.16     27.47 o
   3  16   2      136.78      160.42     29.53 o
   4  16   2       24.01       59.58     24.77 o
   5  16   2        1.57       14.89     24.10 o
   6  16   2      129.57      120.62     26.75 o
   7  16   2       27.52       38.45     25.58 o
   8  16   2       46.79       52.75     30.51 o
   9  16   2       68.31       89.60     30.51 o
  10  16   2        1.61      -23.35     30.27 o
  11  16   2        6.05       -4.63     24.90 o
   6  17   2        5.92      -21.55     47.55 o
   7  17   2        4.51      -11.67     39.52 o
   8  17   2       90.02       91.96     25.31 o
  -8 -15   3        2.78      -17.32     23.70 o
  -7 -15   3        9.86       36.21     27.97 o
  -6 -15   3       43.32       40.97     28.10 o
  -5 -15   3       76.80      123.04     39.11 o
  -4 -15   3       14.96       -9.22     25.67 o
  -3 -15   3      211.01      295.74     60.60 o
  -2 -15   3       48.28       54.89     21.87 o
 -10 -14   3      103.32       73.92     23.01 o
  -9 -14   3        6.94       26.74     21.64 o
  -8 -14   3        3.25       11.30     20.69 o
  -7 -14   3        9.34       44.91     32.35 o
  -6 -14   3       89.17       79.00     33.05 o
  -5 -14   3       31.92       28.81     27.64 o
  -4 -14   3       63.49       96.70     37.51 o
  -3 -14   3       90.90       78.96     28.24 o
  -2 -14   3       86.69       87.48     32.58 o
  -1 -14   3       53.51       77.08     22.44 o
   0 -14   3       54.26      109.71     31.09 o
   1 -14   3       33.36       45.33     22.33 o
 -11 -13   3       18.80       18.64     22.53 o
 -10 -13   3      252.04      224.61     32.46 o
  -9 -13   3        7.34       18.76     15.49 o
  -8 -13   3        7.63        4.07     10.20 o
  -7 -13   3      160.12      169.76     19.37 o
  -6 -13   3       31.66       32.71     15.91 o
  -5 -13   3       82.97       72.47     18.35 o
  -4 -13   3       56.42       37.03     14.68 o
  -3 -13   3       46.39       63.67     19.50 o
  -2 -13   3      116.17      118.67     22.93 o
  -1 -13   3      195.75      199.78     31.06 o
   0 -13   3      129.72      261.71     45.13 o
   1 -13   3       21.07       63.05     35.41 o
   2 -13   3       17.22       10.40     20.58 o
   3 -13   3        5.75       19.02     30.40 o
 -12 -12   3       36.62       16.72     26.69 o
 -11 -12   3       20.93       36.42     25.64 o
 -10 -12   3      262.17      214.21     45.02 o
  -9 -12   3        1.59       17.78     13.30 o
  -8 -12   3       53.57       74.76     15.24 o
  -7 -12   3      129.02      163.13     19.20 o
  -6 -12   3      234.02      250.45     17.39 o
  -5 -12   3      156.06      193.03     15.80 o
  -4 -12   3        2.04        6.72      8.51 o
  -3 -12   3      137.22      146.29     23.60 o
  -2 -12   3      695.58      654.56     47.70 o
  -1 -12   3        4.62      -17.42     14.31 o
   0 -12   3       27.74       36.35     19.10 o
   1 -12   3       99.06      159.98     34.30 o
   2 -12   3       22.94        1.77     29.25 o
   3 -12   3       13.94      -61.22     40.81 o
   4 -12   3       15.43      -20.02     23.90 o
 -12 -11   3       27.85       -0.64     23.14 o
 -11 -11   3      108.44       50.23     22.07 o
 -10 -11   3       43.34       63.25     27.42 o
  -9 -11   3      796.76      765.50     48.14 o
  -8 -11   3       14.61       25.36     10.93 o
  -7 -11   3       10.24        5.01     10.68 o
  -6 -11   3      426.31      426.32     21.53 o
  -5 -11   3      439.83      435.48     22.16 o
  -4 -11   3       54.16       67.35      9.49 o
  -3 -11   3      670.47      680.79     24.57 o
  -2 -11   3      204.83      186.95     25.57 o
  -1 -11   3       35.98       30.28     27.18 o
   0 -11   3        3.97        0.86     14.78 o
   1 -11   3       63.18       54.44     19.61 o
   2 -11   3       16.85      -12.50     17.00 o
   3 -11   3       19.63       -1.15     31.68 o
   4 -11   3       22.45        1.46     23.19 o
   5 -11   3        4.42       13.22     15.17 o
   6 -11   3        5.15       15.32     19.10 o
 -13 -10   3       79.44      163.66     42.40 o
 -12 -10   3      211.15      161.62     44.10 o
 -11 -10   3       63.00       69.24     30.53 o
 -10 -10   3      555.79      437.20     58.62 o
  -9 -10   3      176.92      150.59     40.44 o
  -8 -10   3      463.53      463.76     32.18 o
  -7 -10   3      250.40      266.36     17.40 o
  -6 -10   3      969.71      967.22     28.83 o
  -5 -10   3       36.89       31.25      7.44 o
  -4 -10   3      779.12      760.15     26.62 o
  -3 -10   3      296.38      288.02     16.14 o
  -2 -10   3      619.59      657.08     27.95 o
  -1 -10   3        1.66        9.14      6.71 o
   0 -10   3       16.24       40.55     15.26 o
   1 -10   3      975.52      998.68     58.79 o
   2 -10   3       20.08       38.30     17.73 o
   3 -10   3       16.27       33.38     26.26 o
   4 -10   3      124.42      153.28     24.29 o
   5 -10   3       57.95       71.71     19.27 o
   6 -10   3       71.25       95.03     22.39 o
   7 -10   3      237.67      229.89     30.59 o
 -13  -9   3      102.76      135.49     33.60 o
 -12  -9   3      162.05      129.74     41.40 o
 -11  -9   3      147.54      116.40     37.84 o
 -10  -9   3      334.44      312.45     50.76 o
  -9  -9   3      316.68      328.35     30.60 o
  -8  -9   3        1.86        1.82      9.67 o
  -7  -9   3      254.92      224.64     24.48 o
  -6  -9   3      127.13      147.86     13.15 o
  -5  -9   3     1123.84     1122.52     29.78 o
  -4  -9   3      667.05      691.62     25.44 o
  -3  -9   3     2073.76     2020.78     41.07 o
  -2  -9   3        6.78        8.12      5.98 o
  -1  -9   3      546.38      569.03     26.64 o
   0  -9   3     1457.72     1362.49     36.20 o
   1  -9   3      219.15      249.47     43.94 o
   2  -9   3        5.30       57.04     33.59 o
   3  -9   3     1156.27     1151.11     53.10 o
   4  -9   3      214.75      219.36     25.34 o
   5  -9   3        3.84        0.43     12.71 o
   6  -9   3      404.01      461.67     39.02 o
   7  -9   3        7.86       18.50     17.38 o
   8  -9   3       22.04       12.65     20.64 o
 -13  -8   3       13.81        1.24     21.62 o
 -12  -8   3       10.12       11.71     21.72 o
 -11  -8   3        3.05        1.58     21.07 o
 -10  -8   3      273.87      282.75     48.92 o
  -9  -8   3       69.31       62.30     14.22 o
  -8  -8   3        0.27        8.79      8.59 o
  -7  -8   3      285.02      268.55     25.25 o
  -6  -8   3     2032.63     1998.98     50.41 o
  -5  -8   3      781.70      775.94     24.28 o
  -4  -8   3      783.63      820.95     26.50 o
  -3  -8   3      655.57      695.03     23.92 o
  -2  -8   3      776.18      759.03     23.58 o
  -1  -8   3     5378.53     5443.02     85.26 o
   0  -8   3     2480.40     2528.76     52.94 o
   1  -8   3      886.91      888.82     30.89 o
   2  -8   3      462.38      500.98     36.90 o
   3  -8   3      143.68      120.53     20.91 o
   4  -8   3       48.03       61.89     14.94 o
   5  -8   3      478.90      442.86     33.67 o
   6  -8   3       64.57       93.34     19.33 o
   7  -8   3        4.99        9.84     13.97 o
   8  -8   3        1.32        8.39     16.30 o
   9  -8   3       38.17       31.83     21.40 o
 -13  -7   3       21.26       46.24     20.42 o
 -12  -7   3        2.67       23.93     26.90 o
 -11  -7   3        3.20      -20.23     22.84 o
 -10  -7   3        4.85       -2.36     22.25 o
  -9  -7   3        0.92       -3.30      7.59 o
  -8  -7   3        2.19       10.43      5.77 o
  -7  -7   3      100.66      115.85     12.56 o
  -6  -7   3       97.16       93.85     11.35 o
  -5  -7   3       62.01       67.96      9.68 o
  -4  -7   3      872.37      801.76     25.83 o
  -3  -7   3      114.43      146.08     11.28 o
  -2  -7   3     2934.85     2961.82     45.66 o
  -1  -7   3     2166.87     2254.64     65.75 o
   0  -7   3        0.81        0.00      4.52 o
   1  -7   3      583.29      568.97     16.41 o
   2  -7   3      753.76      748.87     17.12 o
   3  -7   3       77.14       58.19      9.47 o
   4  -7   3     2561.57     2587.74     75.08 o
   5  -7   3      360.93      358.22     32.74 o
   6  -7   3      322.23      292.33     27.20 o
   7  -7   3        2.50       -2.51     12.36 o
   8  -7   3      105.19      115.44     19.77 o
   9  -7   3        7.69       12.41     18.94 o
  10  -7   3        8.75       40.94     30.60 o
 -13  -6   3       19.35        1.37     17.43 o
 -12  -6   3       47.39       57.56     20.75 o
 -11  -6   3       32.55       12.06     23.04 o
 -10  -6   3       62.45       64.75     28.04 o
  -9  -6   3      219.59      211.83     17.44 o
  -8  -6   3      404.32      410.51     14.67 o
  -7  -6   3      304.06      278.90     13.51 o
  -6  -6   3      381.53      364.14     15.49 o
  -5  -6   3      328.63      288.32     16.77 o
  -4  -6   3     1714.13     1725.95     40.75 o
  -3  -6   3       14.52       17.76      6.04 o
  -2  -6   3    13120.14    13273.25     93.74 o
  -1  -6   3      630.47      665.75     20.27 o
   0  -6   3       48.17       66.93      6.54 o
   1  -6   3      829.79      885.56     17.81 o
   2  -6   3       64.99       60.64      7.39 o
   3  -6   3      262.26      258.44     14.68 o
   4  -6   3       13.26       10.69     15.33 o
   5  -6   3       37.19       30.96      6.87 o
   6  -6   3      590.20      623.39     36.65 o
   7  -6   3      918.38      932.39     46.51 o
   8  -6   3      205.83      186.37     23.17 o
   9  -6   3        1.50       -7.69     13.97 o
  10  -6   3       24.37       52.61     21.83 o
 -13  -5   3       42.82       31.88     17.54 o
 -12  -5   3      152.97      151.39     30.40 o
 -11  -5   3      442.73      446.75     53.18 o
 -10  -5   3       23.05       27.36     16.12 o
  -9  -5   3      726.08      635.39     24.09 o
  -8  -5   3      478.89      456.68     32.92 o
  -7  -5   3        7.49        8.61      3.49 o
  -6  -5   3      184.30      190.89     10.33 o
  -5  -5   3      603.73      631.72     21.79 o
  -4  -5   3      437.38      368.44     21.84 o
  -3  -5   3     1949.40     2030.43     48.95 o
  -2  -5   3     1404.71     1449.29     36.23 o
  -1  -5   3       21.47       23.48      4.26 o
   0  -5   3      429.25      410.70     12.80 o
   1  -5   3      327.08      376.87     11.90 o
   2  -5   3       37.68       37.41      6.28 o
   3  -5   3      144.36      149.07     10.88 o
   4  -5   3     1287.07     1208.21     32.79 o
   5  -5   3     2844.13     2639.41     79.10 o
   6  -5   3       48.40       29.50     10.57 o
   7  -5   3      658.63      673.76     36.38 o
   8  -5   3      290.61      309.04     26.33 o
   9  -5   3       65.79       58.93     13.71 o
  10  -5   3       14.32       27.63     16.02 o
  11  -5   3        1.07       16.83     21.20 o
 -13  -4   3        0.34       -6.85     18.96 o
 -12  -4   3      144.33      149.97     27.41 o
 -11  -4   3       90.39       70.21     27.16 o
 -10  -4   3      103.95      129.62     23.42 o
  -9  -4   3      497.07      400.00     51.26 o
  -8  -4   3      294.34      283.99     39.09 o
  -7  -4   3        7.79       12.01      8.26 o
  -6  -4   3      208.94      228.35      8.55 o
  -5  -4   3      938.15      920.20     22.71 o
  -4  -4   3     3844.40     3890.83     63.57 o
  -3  -4   3     7126.56     7028.32     61.99 o
  -2  -4   3     6762.22     7093.35    100.63 o
  -1  -4   3     2311.50     2406.05     28.86 o
   0  -4   3     8938.28     9134.15    100.15 o
   1  -4   3      400.00      411.50     11.55 o
   2  -4   3      274.29      305.80     11.81 o
   3  -4   3     4186.62     4308.66     55.93 o
   4  -4   3     2963.44     2983.13     49.68 o
   5  -4   3       97.95       95.40     10.27 o
   6  -4   3       13.32        7.12      9.46 o
   7  -4   3      699.25      724.55     35.80 o
   8  -4   3       16.86       11.18     18.49 o
   9  -4   3      441.54      470.05     31.62 o
  10  -4   3      151.72      176.38     21.86 o
  11  -4   3       53.23       34.93     36.76 o
  12  -4   3       40.91       63.94     35.13 o
 -13  -3   3        2.30       14.17     18.70 o
 -12  -3   3       13.10       -9.52     17.47 o
 -11  -3   3      148.14      153.24     25.04 o
 -10  -3   3      136.75      148.62     23.72 o
  -9  -3   3      225.48      177.59     24.30 o
  -8  -3   3       12.67       12.37     19.89 o
  -7  -3   3      357.00      400.86     43.61 o
  -6  -3   3        8.65       -9.13     17.51 o
  -5  -3   3      640.93      643.04     41.82 o
  -4  -3   3     3353.99     3216.64     49.36 o
  -3  -3   3    10813.93    10477.04     96.45 o
  -2  -3   3      227.98      241.82      9.76 o
  -1  -3   3     1230.52     1310.98     18.67 o
   0  -3   3     2175.74     2109.70     27.20 o
   1  -3   3     4537.48     4771.90     43.64 o
   2  -3   3     3569.28     3721.44     39.90 o
   3  -3   3       47.85       54.03      7.43 o
   4  -3   3      185.26      230.35     13.54 o
   5  -3   3      112.41      143.73      9.77 o
   6  -3   3     1310.05     1232.54     40.33 o
   7  -3   3      712.66      681.15     31.97 o
   8  -3   3      836.33      741.87     34.71 o
   9  -3   3       36.67       20.58      9.15 o
  10  -3   3        0.59      -13.07     11.22 o
  11  -3   3       22.71       10.64     17.66 o
  12  -3   3       15.54       40.58     16.57 o
 -13  -2   3        0.48       -9.82     33.93 o
 -12  -2   3      165.13      160.52     29.21 o
 -11  -2   3       33.31       57.63     19.74 o
 -10  -2   3      210.12      253.58     31.07 o
  -9  -2   3      373.25      364.44     34.48 o
  -8  -2   3       59.79       64.63     14.48 o
  -7  -2   3        4.12       17.82     14.35 o
  -6  -2   3      993.83      892.17     60.18 o
  -5  -2   3      650.04      556.89     43.52 o
  -4  -2   3     2480.89     2700.66     92.02 o
  -3  -2   3     5866.80     5952.10     62.07 o
  -2  -2   3       30.22       45.93      4.23 o
  -1  -2   3    12987.99    12822.81     65.19 o
   0  -2   3    53860.83    50911.79    290.87 o
   1  -2   3     1918.74     2205.57     30.77 o
   2  -2   3      800.78      888.00     17.22 o
   3  -2   3      413.48      455.61     12.25 o
   4  -2   3       48.13       53.19      5.87 o
   5  -2   3     4076.86     4167.45     95.63 o
   6  -2   3     4772.14     4780.34    110.73 o
   7  -2   3        0.29       -8.60      6.86 o
   8  -2   3      568.47      497.69     26.68 o
   9  -2   3     1199.98     1287.55     44.33 o
  10  -2   3        2.89       13.64      8.52 o
  11  -2   3        8.45       16.92     13.93 o
  12  -2   3       29.07        5.70     15.88 o
 -13  -1   3       25.30        5.29     15.46 o
 -12  -1   3        7.79       36.99     20.10 o
 -11  -1   3       91.79       95.06     22.82 o
 -10  -1   3       10.44       -9.89     15.85 o
  -9  -1   3       74.09       71.69     18.73 o
  -8  -1   3      154.45      164.79     23.56 o
  -7  -1   3      894.69      903.62     47.52 o
  -6  -1   3       65.77       65.53     23.18 o
  -5  -1   3      867.70      949.44     44.14 o
  -4  -1   3     1307.52     1365.88     64.92 o
  -3  -1   3      962.99      970.53     50.46 o
  -2  -1   3    20118.34    19667.50     98.21 o
  -1  -1   3     4352.94     4780.88     34.63 o
   0  -1   3     4835.36     5004.30     67.25 o
   1  -1   3      112.74      123.85      7.71 o
   2  -1   3     7066.07     7216.90     58.96 o
   3  -1   3     2305.22     2406.39     45.08 o
   4  -1   3     1608.22     1626.95     34.97 o
   5  -1   3     6238.25     6311.88     74.45 o
   6  -1   3     1862.06     2016.90     41.06 o
   7  -1   3      460.53      420.13     20.64 o
   8  -1   3     1527.29     1515.87     42.63 o
   9  -1   3      180.83      191.70     23.50 o
  10  -1   3        1.80       -8.70     13.20 o
  11  -1   3       22.87       14.10     12.04 o
  12  -1   3       50.04       42.45     26.17 o
 -12   0   3       48.85       28.93     18.41 o
 -11   0   3        1.03      -11.73     16.34 o
 -10   0   3        4.85       -7.09     14.50 o
  -9   0   3      104.97       91.41     19.16 o
  -8   0   3      186.18      162.68     11.95 o
  -7   0   3       17.07        4.45      3.63 o
  -6   0   3       48.14       35.82      5.45 o
  -5   0   3      540.54      557.12     35.08 o
  -4   0   3       27.07       20.87     18.41 o
  -3   0   3      841.05      706.92     40.01 o
  -2   0   3    32766.98    31586.97    262.43 o
  -1   0   3     2256.63     2390.86     22.36 o
   0   0   3     1165.33     1347.17     19.65 o
   1   0   3     1414.71     1525.67     27.85 o
   2   0   3      194.49      147.94      8.60 o
   3   0   3      889.10      827.57     19.93 o
   4   0   3        5.58       12.88      4.50 o
   5   0   3      112.80      100.23      5.10 o
   6   0   3      952.66      944.90     21.68 o
   7   0   3     3844.15     3784.61     63.70 o
   8   0   3      956.06      892.86     33.75 o
   9   0   3      350.48      402.24     24.62 o
  10   0   3      401.39      399.95     26.18 o
  11   0   3      465.90      426.63     28.89 o
  12   0   3        0.14        9.77     18.81 o
 -12   1   3        4.49       14.40     15.24 o
 -11   1   3       86.13       61.99     18.14 o
 -10   1   3      123.35      114.84     22.38 o
  -9   1   3      165.42      191.18     27.70 o
  -8   1   3      159.86      181.48     19.84 o
  -7   1   3      148.66      146.47     13.43 o
  -6   1   3      364.76      366.02     18.39 o
  -5   1   3     1600.70     1546.15     34.66 o
  -4   1   3      524.04      534.46     18.77 o
  -3   1   3      140.55      156.63     16.95 o
  -2   1   3    12494.97    11506.27     61.37 o
  -1   1   3     1967.16     1998.13     19.58 o
   0   1   3    44964.67    43057.14    353.42 o
   1   1   3       80.13       90.00      6.21 o
   2   1   3      161.42      176.53      9.88 o
   3   1   3     8170.10     8633.70     75.87 o
   4   1   3     1064.34      959.15     35.81 o
   5   1   3      704.19      744.14     16.53 o
   6   1   3      105.81      142.32      8.99 o
   7   1   3     2200.38     2340.61     47.66 o
   8   1   3     1056.43     1074.12     35.28 o
   9   1   3     1310.91     1361.56     43.00 o
  10   1   3      339.71      330.81     28.71 o
  11   1   3       25.11        4.88     11.52 o
  12   1   3      473.90      468.29     51.35 o
  13   1   3       17.29       10.79     17.75 o
  14   1   3       82.28       63.53     25.50 o
 -12   2   3        0.99       16.21     22.43 o
 -11   2   3        5.39        5.24     24.18 o
 -10   2   3       76.15      103.61     23.48 o
  -9   2   3      109.68      100.31     20.63 o
  -8   2   3       39.13       21.94      9.47 o
  -7   2   3      100.97      107.05     12.65 o
  -6   2   3       72.25       60.33     11.85 o
  -5   2   3       83.21       89.69     10.56 o
  -4   2   3      385.01      363.44     17.66 o
  -3   2   3      548.83      506.97     16.77 o
  -2   2   3     4355.02     4276.44     34.78 o
  -1   2   3       93.08       80.98      4.00 o
   0   2   3     1763.24     1796.81     20.70 o
   1   2   3    21244.35    20563.21    131.40 o
   2   2   3    16943.04    17136.92    114.76 o
   3   2   3      361.98      359.78     18.57 o
   4   2   3     1885.34     1898.54     36.37 o
   5   2   3      186.98      171.41     10.29 o
   6   2   3       27.61       45.26      5.89 o
   7   2   3     5704.97     5921.47     72.78 o
   8   2   3       12.74       18.04     11.18 o
   9   2   3     1481.00     1476.49     42.45 o
  10   2   3      993.12     1120.91     39.62 o
  11   2   3        7.74        5.46     13.51 o
  12   2   3      594.81      642.67     41.83 o
  13   2   3        3.16       23.47     20.99 o
  14   2   3        2.17       15.66     21.56 o
 -11   3   3        1.53       10.44     24.06 o
 -10   3   3      281.24      314.30     37.75 o
  -9   3   3      353.42      386.11     37.93 o
  -8   3   3       41.00       63.03     12.84 o
  -7   3   3       35.72       17.37      8.08 o
  -6   3   3      266.61      241.24     19.15 o
  -5   3   3       50.94       51.78      8.35 o
  -4   3   3      557.76      497.47     19.38 o
  -3   3   3      197.80      219.31     11.96 o
  -2   3   3      204.81      215.14      9.60 o
  -1   3   3      768.09      827.17     15.62 o
   0   3   3     7275.45     7415.12     48.05 o
   1   3   3      250.88      245.70     11.91 o
   2   3   3     1587.21     1672.51     32.51 o
   3   3   3     5673.12     5679.62     98.54 o
   4   3   3      533.90      619.01     16.48 o
   5   3   3       28.60       51.71      5.86 o
   6   3   3    11597.28    11522.46    112.68 o
   7   3   3     2632.22     2547.77     41.79 o
   8   3   3      272.72      247.29     16.40 o
   9   3   3     2794.26     2822.20     57.00 o
  10   3   3        6.63       12.75     14.09 o
  11   3   3       18.85       17.63      8.71 o
  12   3   3      159.60      112.28     16.36 o
  13   3   3        6.88        5.64     14.34 o
  14   3   3        0.04        5.31     19.54 o
 -11   4   3       36.83       33.59     31.81 o
 -10   4   3       52.71       56.29     26.89 o
  -9   4   3       29.33       40.78     22.08 o
  -8   4   3       72.91       54.81     13.12 o
  -7   4   3      373.22      389.87     29.22 o
  -6   4   3      681.95      702.64     36.37 o
  -5   4   3       53.48       39.58      6.97 o
  -4   4   3        4.65        2.21      5.70 o
  -3   4   3      179.87      192.83     12.95 o
  -2   4   3      407.23      388.25     14.38 o
  -1   4   3     9225.84     9115.43     63.06 o
   0   4   3    12047.87    12344.81    103.80 o
   1   4   3       13.76       13.85      5.93 o
   2   4   3     6074.20     6276.83     75.82 o
   3   4   3     7668.23     7324.71     59.64 o
   4   4   3     5333.91     5334.18     81.46 o
   5   4   3        6.23       12.64      3.32 o
   6   4   3     2310.08     2345.07     33.28 o
   7   4   3       92.09       88.11      7.82 o
   8   4   3     2270.01     2384.88     57.38 o
   9   4   3     2280.55     2141.70     48.12 o
  10   4   3      122.84      133.68     14.47 o
  11   4   3      121.41      153.18     20.73 o
  12   4   3       38.16       18.01     33.35 o
  13   4   3       23.09       25.22     11.81 o
  14   4   3        0.51       -1.29     21.04 o
  15   4   3       67.63       62.29     23.68 o
 -10   5   3       22.74      -10.02     24.25 o
  -9   5   3        5.79        3.86     19.64 o
  -8   5   3      136.85      120.93     14.95 o
  -7   5   3        6.08       -5.37      8.89 o
  -6   5   3      289.88      267.00     22.48 o
  -5   5   3        1.98        7.36      6.32 o
  -4   5   3       27.96       24.45      6.35 o
  -3   5   3      749.82      780.24     26.22 o
  -2   5   3      906.88      872.82     25.04 o
  -1   5   3     1669.62     1565.23     33.70 o
   0   5   3      728.90      720.44     16.95 o
   1   5   3     1419.16     1286.60     30.69 o
   2   5   3     4835.69     4463.96     72.89 o
   3   5   3     1302.57     1411.14     28.35 o
   4   5   3      214.22      204.06     11.52 o
   5   5   3     3061.86     3234.41     45.23 o
   6   5   3     2358.95     2389.22     39.93 o
   7   5   3      655.61      734.39     21.40 o
   8   5   3     3041.50     3195.12     48.83 o
   9   5   3      111.76      128.18     13.58 o
  10   5   3       44.38       70.34     28.67 o
  11   5   3      368.69      388.83     42.31 o
  12   5   3      167.37      211.59     32.67 o
  13   5   3        4.05        2.82     15.90 o
  14   5   3        2.40       -6.00     17.27 o
  15   5   3        1.52      -12.83     24.83 o
  -8   6   3       50.97       45.75     10.08 o
  -7   6   3       31.92       14.41      7.89 o
  -6   6   3       65.72       62.29     10.37 o
  -5   6   3     1480.75     1508.79     43.02 o
  -4   6   3       28.33       43.36      7.76 o
  -3   6   3      123.55      113.42      9.29 o
  -2   6   3     1954.27     2083.64     50.40 o
  -1   6   3     2144.95     2073.28     35.60 o
   0   6   3      386.43      379.76     12.06 o
   1   6   3     5858.12     5761.69     66.15 o
   2   6   3     2514.93     2617.85     42.38 o
   3   6   3       14.38        8.08      3.89 o
   4   6   3      411.40      491.37     21.17 o
   5   6   3      421.63      457.12     18.12 o
   6   6   3       71.88       66.86      9.23 o
   7   6   3      943.11      897.40     36.67 o
   8   6   3     1521.25     1490.89     47.90 o
   9   6   3      490.32      521.27     31.38 o
  10   6   3     1128.45     1088.50    132.83 o
  11   6   3     2012.30     2304.34    102.66 o
  12   6   3      112.24      148.67     31.92 o
  13   6   3       72.39      113.44     20.04 o
  14   6   3        9.54       20.25     21.62 o
  15   6   3        1.99       -0.02     17.87 o
  -8   7   3       73.45       82.28     29.66 o
  -7   7   3        7.46        3.56     12.40 o
  -6   7   3      295.44      294.52     21.94 o
  -5   7   3       27.80       37.01      9.93 o
  -4   7   3       48.94       47.70     10.09 o
  -3   7   3       29.43        8.61      8.33 o
  -2   7   3     1013.51     1019.87     59.13 o
  -1   7   3        2.55       -2.24      5.25 o
   0   7   3      930.82      847.79     21.22 o
   1   7   3     2562.37     2685.13     39.32 o
   2   7   3       12.64       18.97      5.51 o
   3   7   3      178.78      154.02     17.45 o
   4   7   3      481.86      534.10     19.86 o
   5   7   3     1983.71     1993.90     84.58 o
   6   7   3     1357.59     1523.17     73.22 o
   7   7   3       25.83       10.31      9.59 o
   8   7   3     3136.79     3247.46    112.78 o
   9   7   3       16.87       22.06     14.53 o
  10   7   3     1981.29     2287.67     99.19 o
  11   7   3      940.77     1020.86     68.00 o
  12   7   3       42.22       33.97     17.95 o
  13   7   3      155.35      211.71     35.11 o
  14   7   3      151.46      205.90     26.84 o
  15   7   3      183.06      177.54     41.90 o
  -8   8   3       19.59       34.00     28.02 o
  -7   8   3      141.51      162.60     36.82 o
  -6   8   3       15.06       32.21     24.02 o
  -5   8   3       20.95       26.94     12.04 o
  -4   8   3        0.07       -5.38     25.71 o
  -3   8   3       45.43       40.38     11.07 o
  -2   8   3       91.12      108.71     12.59 o
  -1   8   3      178.48      169.43     36.59 o
   0   8   3     1194.41     1137.44     22.60 o
   1   8   3       94.31       75.91      5.84 o
   2   8   3      321.55      311.46     18.25 o
   3   8   3     1150.26     1133.24     30.79 o
   4   8   3       94.21       96.61      9.71 o
   5   8   3      558.99      524.75     23.29 o
   8   8   3     1298.17     1290.79     73.70 o
   9   8   3      156.71      147.38     24.89 o
  10   8   3      739.67      774.16     59.55 o
  11   8   3       81.89      108.05     23.70 o
  12   8   3      176.74      210.67     34.42 o
  13   8   3       37.61       34.45     16.65 o
  14   8   3        1.11       27.19     17.39 o
  15   8   3       93.94       92.09     37.32 o
  -7   9   3        5.23      -26.18     21.65 o
  -6   9   3        0.67      -15.47     22.14 o
  -5   9   3        0.03      -21.35     17.24 o
  -4   9   3      190.28      218.27     28.94 o
  -3   9   3      437.57      463.53     23.42 o
  -2   9   3       14.64       -2.22      8.45 o
  -1   9   3      454.31      399.44     31.88 o
   0   9   3     1189.12     1243.75     57.41 o
   1   9   3     1008.32      925.57     40.78 o
   2   9   3      718.09      699.27     23.96 o
   3   9   3     2829.77     2888.03     60.94 o
   4   9   3      261.41      288.39     17.12 o
   5   9   3     2301.61     2542.64     57.70 o
   6   9   3      490.50      469.12     36.24 o
  10   9   3       13.97      -32.11     25.28 o
  11   9   3      882.77      890.01     66.32 o
  12   9   3        6.76        5.08     16.96 o
  13   9   3       53.25        7.49     17.23 o
  14   9   3      229.33      294.69     42.57 o
  -6  10   3        1.09       11.87     18.17 o
  -5  10   3        0.53       -2.69     18.11 o
  -4  10   3       42.20       34.35     15.31 o
  -3  10   3        5.67      -26.20     19.30 o
  -2  10   3       25.43        1.57     17.11 o
  -1  10   3      407.50      400.73     29.13 o
   0  10   3      681.78      740.11     47.02 o
   1  10   3     1745.56     1721.80     69.31 o
   2  10   3     2023.12     1900.48     37.48 o
   3  10   3      758.89      731.99     27.16 o
   4  10   3        2.56       -3.34      8.51 o
   5  10   3      758.72      745.72     30.00 o
   6  10   3     1747.58     1643.29     51.42 o
  -5  11   3        1.71       13.38     21.59 o
  -4  11   3      124.88      142.27     29.18 o
  -3  11   3       22.31        9.69     15.99 o
  -2  11   3        1.72      -22.43     17.77 o
  -1  11   3       57.68       65.30     24.15 o
   0  11   3      189.80      184.55     42.42 o
   1  11   3      282.85      248.67     29.11 o
   2  11   3     3474.49     3350.77    102.40 o
   3  11   3      511.93      492.79     21.06 o
   4  11   3      158.75      144.53     13.53 o
   5  11   3       21.52       11.63      7.46 o
   6  11   3     1165.39     1128.77     44.08 o
  -4  12   3       12.12       33.74     19.06 o
  -3  12   3      100.03       41.29     52.41 o
  -2  12   3        0.77      -33.96     22.64 o
  -1  12   3       42.73       22.18     17.45 o
   0  12   3      309.61      331.24     40.05 o
   1  12   3      531.72      643.94     49.33 o
   2  12   3      104.20      109.33     21.68 o
   3  12   3      530.29      478.83     41.14 o
   4  12   3      349.88      416.85     55.98 o
   5  12   3      122.66      105.76     35.32 o
   6  12   3      230.46      292.82     56.29 o
  -3  13   3        0.02        4.42     16.76 o
  -2  13   3      346.66      348.47     42.68 o
  -1  13   3       32.87       -0.87     20.73 o
   0  13   3      552.41      614.65     42.90 o
   1  13   3        5.78       13.06     16.24 o
   2  13   3      102.06      107.09     23.58 o
   3  13   3     1615.58     1536.38     77.40 o
   4  13   3       58.69       57.44     47.40 o
   5  13   3      140.47      116.83     39.14 o
   6  13   3       14.16       -2.63     27.14 o
   7  13   3      272.13      212.76     38.70 o
  -2  14   3        0.52        8.34     29.43 o
  -1  14   3       66.36       45.01     23.63 o
   0  14   3        4.60      -15.15     19.55 o
   1  14   3      125.92       95.30     20.27 o
   2  14   3       61.94       43.95     22.66 o
   3  14   3        5.54       15.60     28.53 o
   4  14   3      511.07      534.22     50.16 o
   5  14   3       76.95       81.86     24.98 o
   6  14   3      209.52      195.50     31.14 o
   7  14   3      324.00      275.03     47.37 o
   8  14   3        9.75      -42.72     31.23 o
   9  14   3        7.01      -31.20     29.75 o
   0  15   3       64.72       83.79     37.68 o
   1  15   3       65.68       84.39     27.54 o
   2  15   3       42.59       47.80     22.81 o
   3  15   3       30.36       32.52     19.29 o
   4  15   3        0.73        9.74     18.10 o
   5  15   3      365.41      479.10     51.63 o
   6  15   3      369.94      381.93     59.88 o
   7  15   3       77.52       44.60     23.21 o
   8  15   3        5.92      -45.14     30.09 o
   9  15   3      269.06      260.29     48.38 o
  10  15   3      109.96      107.30     32.33 o
  11  15   3      124.24      103.12     37.27 o
  12  15   3       33.39       21.29     26.35 o
   2  16   3       80.12      151.87     30.31 o
   3  16   3      134.43      173.41     29.17 o
   4  16   3       79.41       94.99     26.74 o
   5  16   3        8.67       19.60     18.07 o
   6  16   3       11.88       -2.58     23.80 o
   7  16   3       27.11       15.98     22.65 o
   8  16   3        5.11       15.74     22.10 o
   9  16   3      285.91      294.28     55.27 o
  10  16   3       39.42       29.00     21.83 o
  11  16   3       57.74       51.00     32.06 o
   5  17   3        0.89       -0.33     40.96 o
   6  17   3        5.61       -0.41     18.96 o
   7  17   3       14.51      -10.64     21.52 o
   8  17   3       49.25       64.97     31.98 o
   9  17   3        5.45        0.17     30.02 o
  -6 -15   4       55.84      106.52     40.88 o
  -5 -15   4       35.95       77.26     40.98 o
  -4 -15   4        1.39       26.13     30.34 o
  -3 -15   4        0.46       -4.59     23.97 o
  -9 -14   4       11.16       20.56     17.27 o
  -7 -14   4       17.35       51.44     34.70 o
  -6 -14   4       12.73       45.83     30.64 o
  -5 -14   4        0.13       42.60     31.99 o
  -4 -14   4        6.80       42.65     30.60 o
  -3 -14   4      132.20      139.27     27.76 o
  -2 -14   4      130.29      124.15     24.76 o
  -1 -14   4       96.11      123.77     29.92 o
   0 -14   4       47.48       32.52     22.24 o
 -10 -13   4       24.88      -17.25     20.31 o
  -9 -13   4      316.87      357.56     74.98 o
  -8 -13   4      259.22      314.53     27.64 o
  -7 -13   4      127.08       77.14     19.20 o
  -6 -13   4       57.52       77.84     29.46 o
  -5 -13   4      110.93      158.15     38.88 o
  -4 -13   4        5.59       21.80     17.95 o
  -3 -13   4      189.11      201.38     27.29 o
  -2 -13   4       37.77       60.40     23.67 o
  -1 -13   4      148.50      190.43     30.70 o
   0 -13   4      139.60      155.66     27.43 o
   1 -13   4       89.62       71.38     24.11 o
   2 -13   4       20.66        4.62     23.51 o
 -11 -12   4        4.56       -9.99     18.46 o
 -10 -12   4       17.59       23.79     18.25 o
  -9 -12   4      564.83      605.02     80.86 o
  -8 -12   4      307.60      321.83     27.75 o
  -7 -12   4       11.87        8.33     13.01 o
  -6 -12   4      101.50      100.03     14.75 o
  -5 -12   4       67.15       87.34     13.01 o
  -4 -12   4      362.91      367.50     35.50 o
  -3 -12   4      237.71      269.72     36.09 o
  -2 -12   4      452.84      447.74     45.41 o
  -1 -12   4       46.99       77.35     21.03 o
   0 -12   4      520.08      527.01     47.44 o
   1 -12   4       34.47       34.63     20.69 o
   2 -12   4       34.50       36.13     16.35 o
   3 -12   4       14.21       21.63     19.92 o
   4 -12   4       10.74        6.26     19.14 o
 -12 -11   4        2.48       -1.04     23.31 o
 -11 -11   4       29.13        7.21     22.68 o
 -10 -11   4        3.05       -9.08     13.63 o
  -9 -11   4      667.34      696.48     61.72 o
  -8 -11   4       89.42       77.45     16.40 o
  -7 -11   4      161.38      169.82     19.25 o
  -6 -11   4      145.71      149.88     14.45 o
  -5 -11   4      272.63      298.80     19.54 o
  -4 -11   4      140.53      124.73     13.08 o
  -3 -11   4      555.22      565.50     30.07 o
  -2 -11   4      101.00      117.27     20.40 o
  -1 -11   4      504.79      529.45     43.60 o
   0 -11   4      752.03      795.34     68.07 o
   1 -11   4      452.07      434.92     43.62 o
   2 -11   4       40.08       40.70     16.46 o
   3 -11   4       74.99      112.67     25.08 o
   4 -11   4      207.66      207.46     35.31 o
   5 -11   4        6.98       16.53     21.01 o
 -12 -10   4       10.08      -24.24     31.53 o
 -11 -10   4        3.67       -9.17     17.55 o
 -10 -10   4      216.93      247.14     46.82 o
  -9 -10   4       14.91       18.43     15.89 o
  -8 -10   4      327.40      386.58     28.20 o
  -7 -10   4      183.51      194.24     16.88 o
  -6 -10   4      151.70      120.26     13.23 o
  -5 -10   4      114.34      114.98     12.79 o
  -4 -10   4       54.70       46.77      7.86 o
  -3 -10   4       26.04       30.66      7.81 o
  -2 -10   4       87.38      116.87     16.91 o
  -1 -10   4      263.57      271.69     22.07 o
   0 -10   4     1012.37      907.46     58.56 o
   1 -10   4       26.33       16.84     19.10 o
   2 -10   4      461.98      419.61     41.47 o
   3 -10   4      586.88      620.84     52.24 o
   4 -10   4       19.17      -12.60     16.64 o
   5 -10   4       80.52      127.98     31.36 o
   6 -10   4       49.89       36.75     22.66 o
   7 -10   4       22.43       42.44     18.95 o
 -12  -9   4        0.80      -47.65     32.99 o
 -11  -9   4      301.44      277.77     55.96 o
 -10  -9   4       62.83       41.61     26.16 o
  -9  -9   4        0.01        9.07     21.49 o
  -8  -9   4       14.12       20.19     18.01 o
  -7  -9   4       13.64       11.62      9.61 o
  -6  -9   4       11.67       35.58     12.83 o
  -5  -9   4       23.67       17.88     10.02 o
  -4  -9   4      650.21      644.69     26.23 o
  -3  -9   4       98.48      116.05     11.03 o
  -2  -9   4       70.88       62.30     11.90 o
  -1  -9   4      248.19      251.74     28.71 o
   0  -9   4      121.81      104.40     12.04 o
   1  -9   4       59.04       63.16     11.45 o
   2  -9   4     1331.22     1302.86     68.53 o
   3  -9   4       44.41       42.66     19.64 o
   4  -9   4       13.42        9.30     12.79 o
   5  -9   4        8.19       21.80     20.87 o
   6  -9   4       32.16       43.04     17.05 o
   7  -9   4       90.35      104.61     24.60 o
   8  -9   4       80.05       95.64     29.14 o
 -13  -8   4        9.92      -39.18     36.72 o
 -12  -8   4       90.19      118.67     42.42 o
 -11  -8   4      131.35      159.72     40.63 o
 -10  -8   4      264.17      265.82     48.38 o
  -9  -8   4       43.69       46.98     19.76 o
  -8  -8   4     1202.78     1158.23     47.18 o
  -7  -8   4      816.83      828.47     78.80 o
  -6  -8   4      393.65      398.14     25.47 o
  -5  -8   4      112.72      103.53     13.91 o
  -4  -8   4       27.94       23.75     11.53 o
  -3  -8   4       49.89       55.99      9.27 o
  -2  -8   4      775.01      805.31     26.76 o
  -1  -8   4      450.20      426.92     23.70 o
   0  -8   4      100.03       91.37     11.40 o
   1  -8   4     1529.15     1527.80     31.09 o
   2  -8   4       36.23       27.68     22.24 o
   3  -8   4     1307.98     1219.00     63.89 o
   4  -8   4       94.93       60.70     22.08 o
   5  -8   4        8.43        5.96     17.36 o
   6  -8   4       21.99       19.44     21.41 o
   7  -8   4       27.42       25.34     22.30 o
   8  -8   4        0.84        3.63     14.96 o
   9  -8   4        5.47        6.90     20.99 o
 -13  -7   4       56.08       61.54     25.87 o
 -12  -7   4       11.48       56.59     29.18 o
 -11  -7   4       14.13       -8.23     32.02 o
 -10  -7   4      108.37      108.20     34.01 o
  -9  -7   4      145.36      110.63     33.41 o
  -8  -7   4      637.91      606.70     30.79 o
  -7  -7   4     2462.12     2527.23     66.28 o
  -6  -7   4      776.88      796.11     32.74 o
  -5  -7   4      196.79      191.51     16.48 o
  -4  -7   4        9.68       21.74      7.75 o
  -3  -7   4      471.49      461.99     23.92 o
  -2  -7   4     2054.40     1864.54     39.39 o
  -1  -7   4      969.42      947.71     48.19 o
   0  -7   4     1089.63     1018.88     27.07 o
   1  -7   4     2750.11     2865.39     38.43 o
   2  -7   4     1240.21     1182.93     27.75 o
   3  -7   4        9.96        2.24      4.96 o
   4  -7   4      477.14      472.49     27.44 o
   5  -7   4       10.04       21.53     29.20 o
   6  -7   4        9.98        8.39     17.08 o
   7  -7   4       73.78       91.87     18.08 o
   8  -7   4      117.20      107.59     21.47 o
   9  -7   4        0.18        1.63     21.61 o
  10  -7   4       23.46       35.82     25.82 o
 -13  -6   4        4.62        4.34     20.09 o
 -12  -6   4        8.34       56.50     21.56 o
 -11  -6   4       13.16       16.30     21.66 o
 -10  -6   4       24.40       19.70     17.48 o
  -9  -6   4      369.34      299.93     46.76 o
  -8  -6   4      675.13      670.95     65.31 o
  -7  -6   4      206.18      189.03     13.43 o
  -6  -6   4     1342.01     1352.52     35.80 o
  -5  -6   4      540.40      506.16     24.09 o
  -4  -6   4        8.42       12.10      5.98 o
  -3  -6   4      983.79      844.12     31.75 o
  -2  -6   4     7989.97     8073.91     89.21 o
  -1  -6   4      521.04      619.33     18.88 o
   0  -6   4     3281.71     3206.13     40.89 o
   1  -6   4     3419.11     3344.61     40.63 o
   2  -6   4     1319.31     1288.66     25.23 o
   3  -6   4      103.73       88.98     10.76 o
   4  -6   4        4.06       -3.21      8.00 o
   5  -6   4      293.12      261.45     20.01 o
   6  -6   4      192.50      127.56     22.58 o
   7  -6   4      363.61      356.70     29.94 o
   8  -6   4        0.95       -2.55     13.09 o
   9  -6   4       20.48       24.43     15.67 o
  10  -6   4       96.41      127.27     30.13 o
 -13  -5   4        0.19       31.00     20.82 o
 -12  -5   4       46.33       47.96     23.53 o
 -11  -5   4       38.81       33.54     28.01 o
 -10  -5   4       87.42       88.47     31.64 o
  -9  -5   4      644.94      745.76     72.53 o
  -8  -5   4        6.03        7.79     14.03 o
  -7  -5   4     1770.39     1676.45     47.00 o
  -6  -5   4     1908.49     1913.82     37.27 o
  -5  -5   4      580.57      573.33     24.27 o
  -4  -5   4      134.27      143.69     12.29 o
  -3  -5   4       12.98       15.47      6.50 o
  -2  -5   4       20.87       29.85      8.85 o
  -1  -5   4     1622.03     1667.17     33.24 o
   0  -5   4       37.80       56.60      6.69 o
   1  -5   4     5633.59     5483.49     51.57 o
   2  -5   4      455.27      469.06     15.30 o
   3  -5   4       19.96       13.17      5.07 o
   4  -5   4     3686.11     3542.65     94.58 o
   5  -5   4      197.04      224.12     21.19 o
   6  -5   4      134.87      172.24     20.44 o
   7  -5   4      380.02      474.22     31.63 o
   8  -5   4        3.25       -0.16     15.69 o
   9  -5   4      169.19      177.06     23.52 o
  10  -5   4      394.11      401.16     45.62 o
  11  -5   4        3.70        2.70     23.48 o
 -13  -4   4        6.23      -15.44     18.09 o
 -12  -4   4       17.14      -30.54     20.36 o
 -11  -4   4        0.39       -7.01     16.46 o
 -10  -4   4      548.44      638.10     64.96 o
  -9  -4   4       71.16       91.37     28.92 o
  -8  -4   4       80.40      131.46     31.59 o
  -7  -4   4     2159.85     2187.30    108.13 o
  -6  -4   4     2008.80     1827.13     71.48 o
  -5  -4   4        7.34       -3.52      9.47 o
  -4  -4   4      126.73      121.14     15.80 o
  -3  -4   4      758.07      832.02     22.84 o
  -2  -4   4      916.02      901.27     21.23 o
  -1  -4   4     2360.62     2365.42     28.86 o
   0  -4   4     1412.88     1382.54     28.07 o
   1  -4   4      128.66      108.69      7.28 o
   2  -4   4     1191.81     1265.64     29.10 o
   3  -4   4     6611.29     6541.50     82.03 o
   4  -4   4       92.24       85.53     11.15 o
   5  -4   4      410.38      432.75     27.53 o
   6  -4   4      222.83      252.78     21.64 o
   7  -4   4       95.00      114.90     16.31 o
   8  -4   4       15.58       20.93     10.90 o
   9  -4   4      457.13      446.82     30.78 o
  10  -4   4       25.02       14.21     16.56 o
  11  -4   4       97.43       68.44     22.83 o
  12  -4   4       58.30       40.18     19.80 o
 -13  -3   4        4.86        1.55     17.93 o
 -12  -3   4       90.26       80.02     26.67 o
 -11  -3   4       30.82       22.03     25.40 o
 -10  -3   4       10.28       11.12     16.41 o
  -9  -3   4      153.31      142.15     23.31 o
  -8  -3   4      328.79      335.83     33.28 o
  -7  -3   4      104.18       94.83     24.59 o
  -6  -3   4      302.91      258.50     36.15 o
  -5  -3   4       16.75       26.53      5.04 o
  -4  -3   4      436.60      444.68     18.19 o
  -3  -3   4     3048.49     3051.76     34.34 o
  -2  -3   4       81.80       82.50      5.89 o
  -1  -3   4     7159.89     7547.20     68.60 o
   0  -3   4       64.37       49.46      5.29 o
   1  -3   4       54.96       74.20      6.67 o
   2  -3   4    23295.83    23201.63    181.45 o
   3  -3   4     2867.89     2977.41     43.28 o
   4  -3   4      535.11      616.91     22.19 o
   5  -3   4     1101.15     1035.81     29.78 o
   6  -3   4      353.68      371.69     24.09 o
   7  -3   4      127.60      137.30     16.22 o
   8  -3   4     1426.21     1464.24     48.70 o
   9  -3   4       11.90        2.28     10.22 o
  10  -3   4      134.48      122.21     33.91 o
  11  -3   4       18.87        6.15     15.65 o
  12  -3   4       79.96       71.92     23.17 o
 -13  -2   4       37.16       44.19     23.56 o
 -12  -2   4       12.96        5.51     19.34 o
 -11  -2   4       22.83       28.59     33.25 o
 -10  -2   4       77.70       79.24     19.88 o
  -9  -2   4       30.47       -7.67     21.16 o
  -8  -2   4      317.70      296.53     32.70 o
  -7  -2   4       14.42        7.85     10.06 o
  -6  -2   4     1204.79     1311.49     56.51 o
  -5  -2   4     3091.19     3086.12    112.14 o
  -4  -2   4      808.86      745.46     40.24 o
  -3  -2   4      383.42      387.66     10.65 o
  -2  -2   4       14.14       10.90      3.77 o
  -1  -2   4     1419.66     1474.93     23.53 o
   0  -2   4     5047.01     5215.72     49.74 o
   1  -2   4     4191.25     4202.86     48.32 o
   2  -2   4     8594.64     9104.55    121.81 o
   3  -2   4      127.00      105.85      7.74 o
   4  -2   4     2956.38     2944.09     40.00 o
   5  -2   4      969.78      904.36     25.30 o
   6  -2   4     1007.29     1040.30     28.69 o
   7  -2   4     1222.81     1286.24     40.48 o
   8  -2   4       67.90       95.24     12.20 o
   9  -2   4      139.08      121.73     13.30 o
  10  -2   4      255.55      249.71     23.39 o
  11  -2   4       29.11       34.79     17.43 o
  12  -2   4       89.30       77.84     26.74 o
  13  -2   4        0.43       11.79     27.53 o
 -12  -1   4        0.55       -6.63     41.49 o
 -11  -1   4       84.37       68.00     21.77 o
 -10  -1   4        2.23      -29.52     22.91 o
  -9  -1   4       93.96      104.13     21.50 o
  -8  -1   4      131.10      115.77     20.56 o
  -7  -1   4      402.00      435.05     35.63 o
  -6  -1   4       40.66       65.48     15.78 o
  -5  -1   4     2182.74     2062.32     66.47 o
  -4  -1   4     2264.95     2321.17     52.78 o
  -3  -1   4     2355.80     2434.32     98.44 o
  -2  -1   4     1399.93     1385.27     23.73 o
  -1  -1   4     3638.38     3476.53     40.28 o
   0  -1   4     3308.63     3335.16     41.98 o
   1  -1   4     6470.55     6665.40     70.07 o
   2  -1   4     1697.74     1529.79     29.57 o
   3  -1   4      239.24      227.71      9.92 o
   4  -1   4     2531.59     2543.30     28.91 o
   5  -1   4       72.53       42.35      5.08 o
   6  -1   4       85.97      111.00      9.18 o
   7  -1   4        0.97       16.10      5.48 o
   8  -1   4      728.66      715.61     28.77 o
   9  -1   4      132.45      158.03     16.07 o
  10  -1   4      210.23      211.58     17.58 o
  11  -1   4      159.37      144.77     23.91 o
  12  -1   4      155.90      166.32     27.08 o
  13  -1   4      190.68      241.86     32.87 o
 -12   0   4        5.88       33.25     22.93 o
 -11   0   4        0.69       27.90     18.54 o
 -10   0   4      248.44      268.16     35.34 o
  -9   0   4       41.86       66.12     19.07 o
  -8   0   4     1182.16     1188.11     62.04 o
  -7   0   4      209.01      206.82     25.15 o
  -6   0   4      233.16      206.45     22.81 o
  -5   0   4     6943.19     6792.17    191.73 o
  -4   0   4       24.40       37.76      5.08 o
  -3   0   4       12.25       14.92      3.92 o
  -2   0   4    10316.22    10064.36     55.30 o
  -1   0   4      120.20      121.30      6.91 o
   0   0   4     1512.90     1412.54     23.06 o
   1   0   4     8410.19     8337.44     85.92 o
   2   0   4     1010.23     1043.12     23.92 o
   3   0   4      919.56      990.24     24.63 o
   4   0   4     1000.73     1005.37     16.93 o
   5   0   4      489.43      445.28     17.26 o
   6   0   4     7153.86     7146.34    145.39 o
   7   0   4      208.31      249.70     14.25 o
   8   0   4      243.35      225.12     14.14 o
   9   0   4      345.61      331.54     18.67 o
  10   0   4      250.52      259.79     17.51 o
  11   0   4      678.50      760.90     50.11 o
  12   0   4        2.85       -5.82     15.17 o
  13   0   4       32.61       41.01     29.97 o
 -12   1   4        0.33       -4.81     25.04 o
 -11   1   4       98.67      128.48     29.51 o
 -10   1   4        2.46       -9.33     13.93 o
  -9   1   4      225.77      258.88     32.47 o
  -8   1   4        4.59        8.88      6.09 o
  -7   1   4      183.30      145.59     22.96 o
  -6   1   4     1620.98     1485.86     37.07 o
  -5   1   4     1439.66     1340.54     51.52 o
  -4   1   4       15.17       16.97      6.30 o
  -3   1   4      821.65      812.62     18.75 o
  -2   1   4      301.14      344.88     12.49 o
  -1   1   4     5734.72     6077.20     40.14 o
   0   1   4     6192.81     5930.72     39.49 o
   1   1   4     3577.78     3658.30     49.23 o
   2   1   4     3492.12     3650.87     35.14 o
   3   1   4    15510.70    16440.49    138.90 o
   4   1   4     6721.21     7126.77    121.25 o
   5   1   4      129.69       85.45      6.20 o
   6   1   4       69.63       93.61      8.36 o
   7   1   4      218.76      258.36     15.64 o
   8   1   4      269.57      197.59     13.45 o
   9   1   4        9.18       11.32      6.13 o
  10   1   4     2528.74     2550.39     43.54 o
  11   1   4      318.65      282.61     31.04 o
  12   1   4       78.66       67.98     12.20 o
  13   1   4        2.97        5.33     11.24 o
 -11   2   4       90.85       77.36     20.57 o
 -10   2   4       28.94       46.41     19.26 o
  -9   2   4       67.73       94.64     21.39 o
  -8   2   4        1.71       -9.64      8.24 o
  -7   2   4      690.72      664.65     28.71 o
  -6   2   4      407.84      385.30     20.05 o
  -5   2   4      182.76      206.95     10.52 o
  -4   2   4       22.31       16.43      5.21 o
  -3   2   4      469.96      423.28     13.06 o
  -2   2   4      376.28      355.07     12.85 o
  -1   2   4    18423.03    18148.29     75.47 o
   0   2   4    11998.26    12870.84     70.72 o
   1   2   4      898.22      945.05     16.40 o
   2   2   4    11655.90    11940.76     70.66 o
   3   2   4    51299.07    48089.21    689.39 o
   4   2   4     4238.69     4338.98    109.17 o
   5   2   4        9.91       21.53      7.18 o
   6   2   4     4633.15     4691.85     56.31 o
   7   2   4     2052.52     2116.66     42.50 o
   8   2   4      915.06      951.30     31.49 o
   9   2   4     1878.40     1881.13     50.75 o
  10   2   4        7.77        0.30     13.31 o
  11   2   4      395.57      384.66     25.59 o
  12   2   4      448.41      459.88     29.20 o
  13   2   4        3.65        1.06     10.20 o
 -11   3   4        0.04        9.28     17.88 o
 -10   3   4       25.85        9.15     15.02 o
  -9   3   4      156.37      127.18     19.26 o
  -8   3   4      240.44      254.44     22.91 o
  -7   3   4        9.32        9.26      7.51 o
  -6   3   4      328.58      315.51     18.43 o
  -5   3   4      256.41      236.50     14.71 o
  -4   3   4      305.04      287.49     14.84 o
  -3   3   4      306.91      329.19     12.68 o
  -2   3   4      235.38      249.02      9.93 o
  -1   3   4       10.40       20.22      3.65 o
   0   3   4      230.88      236.57      8.30 o
   1   3   4     5823.06     5748.66     52.29 o
   2   3   4      894.52      818.58     20.66 o
   3   3   4      289.07      220.84     11.59 o
   4   3   4      445.13      477.60     18.12 o
   5   3   4     4441.59     4614.68     54.45 o
   6   3   4      147.59       98.99     11.68 o
   7   3   4     1649.58     1690.65     49.62 o
   8   3   4     3729.38     3848.60     61.26 o
   9   3   4      552.41      514.46     24.24 o
  10   3   4       29.96       46.22      8.59 o
  11   3   4     1553.49     1591.54     48.20 o
  12   3   4      973.43      950.60     40.47 o
  13   3   4       94.40      132.44     19.80 o
  14   3   4        1.43       18.54     17.31 o
 -10   4   4       63.28       57.58     18.02 o
  -9   4   4       11.79        1.06     17.85 o
  -8   4   4       58.81       93.36     12.99 o
  -7   4   4      170.77      174.45     15.05 o
  -6   4   4      371.20      389.35     20.70 o
  -5   4   4      404.97      403.83     20.27 o
  -4   4   4      764.27      732.71     25.12 o
  -3   4   4      228.80      232.61     13.26 o
  -2   4   4      149.94      145.61      8.61 o
  -1   4   4      936.59     1013.65     23.43 o
   0   4   4      128.99      113.37      7.31 o
   1   4   4     9695.91     9794.54     84.13 o
   2   4   4    10698.30    10956.51     76.43 o
   3   4   4     2077.78     2073.36     40.36 o
   4   4   4     5893.55     6032.35    108.30 o
   5   4   4     5879.57     5922.35     75.21 o
   6   4   4     1065.49     1106.64     38.61 o
   7   4   4        1.71       -5.30      4.86 o
   8   4   4       84.47       66.87     15.33 o
   9   4   4     1233.00     1205.19     29.25 o
  10   4   4      322.96      321.73     14.50 o
  11   4   4      182.58      146.45     18.54 o
  12   4   4       12.88       16.92      8.43 o
  13   4   4        1.57       -3.52     13.12 o
  14   4   4      205.17      230.73     44.13 o
 -10   5   4        2.45      -39.43     26.29 o
  -9   5   4        0.41        0.80     21.15 o
  -8   5   4       42.47       35.72     13.78 o
  -7   5   4       49.38       25.84     14.42 o
  -6   5   4      188.02      181.59     16.27 o
  -5   5   4      195.52      226.71     16.95 o
  -4   5   4      860.51      898.56     31.82 o
  -3   5   4       44.66       52.76      8.04 o
  -2   5   4      248.88      307.62     14.17 o
  -1   5   4      176.39      158.21     12.78 o
   0   5   4     1011.71     1056.74     28.23 o
   1   5   4     4867.30     5127.67     84.92 o
   2   5   4    11561.04    12205.61    245.43 o
   3   5   4     1717.59     1926.41     39.50 o
   4   5   4     6241.29     6314.53     88.94 o
   5   5   4      208.72      211.50     16.94 o
   6   5   4      102.83       85.38     18.13 o
   7   5   4      788.19      715.69     21.69 o
   8   5   4      356.43      348.37     15.72 o
   9   5   4       33.50       27.97      5.97 o
  10   5   4       65.00       55.44      8.26 o
  11   5   4       90.71      139.82     20.06 o
  12   5   4       44.72       51.81     14.31 o
  13   5   4      825.20      909.04     62.28 o
  14   5   4       84.51       68.41     18.66 o
  -8   6   4       57.36       92.28     20.94 o
  -7   6   4       75.82       97.39     14.94 o
  -6   6   4       12.63       26.96      9.76 o
  -5   6   4      583.47      602.13     28.79 o
  -4   6   4      244.52      220.76     16.91 o
  -3   6   4       17.86       38.85      9.15 o
  -2   6   4     1227.06     1204.55     41.36 o
  -1   6   4      128.41      117.51      9.69 o
   0   6   4     1050.72     1046.18     25.47 o
   1   6   4     7817.82     7819.59     84.14 o
   2   6   4     4561.83     4454.92    113.12 o
   3   6   4     9729.69    10375.00     93.86 o
   4   6   4       81.68      106.49     11.14 o
   5   6   4     6458.73     6646.20     99.57 o
   6   6   4     1115.94     1255.62     46.78 o
   7   6   4      203.07      219.20     11.45 o
   8   6   4      305.67      312.93     14.88 o
   9   6   4      105.68       82.09      7.68 o
  10   6   4      212.95      225.13     19.66 o
  11   6   4     1744.45     1681.17    101.06 o
  12   6   4      547.08      549.14     56.76 o
  13   6   4      396.56      437.59     46.45 o
  14   6   4        2.00       -0.57     13.19 o
  15   6   4      145.98      118.62     31.95 o
  -7   7   4       27.15       46.43     18.32 o
  -6   7   4      340.31      348.62     24.31 o
  -5   7   4        2.60       -3.54      8.93 o
  -4   7   4       70.90       73.89     13.32 o
  -3   7   4       53.19       50.00     26.94 o
  -2   7   4       49.85       53.24     10.68 o
  -1   7   4        5.05        3.29      5.27 o
   0   7   4     1900.12     1849.34     30.70 o
   1   7   4     1451.00     1406.88     28.83 o
   2   7   4        9.07        8.01      5.03 o
   3   7   4      113.42       95.38      9.08 o
   4   7   4     3313.44     3143.45    172.25 o
   5   7   4      166.37      131.41     14.75 o
   6   7   4        5.62        2.85     16.10 o
   7   7   4       10.18        7.92      3.83 o
   8   7   4       89.58       97.99     13.14 o
   9   7   4      437.52      402.86     17.05 o
  10   7   4     5166.66     4473.44    426.20 o
  11   7   4      103.71      137.32     32.42 o
  12   7   4      790.31      766.40     66.12 o
  13   7   4      545.03      653.19     63.28 o
  14   7   4      126.04      133.93     21.56 o
  15   7   4        1.22       24.85     20.19 o
  -7   8   4      253.75      385.54     56.77 o
  -6   8   4        7.50        1.31     17.04 o
  -5   8   4        0.15       -8.31     16.17 o
  -4   8   4       36.13       31.94      8.74 o
  -3   8   4      104.32      127.40     15.64 o
  -2   8   4       22.22       38.72     11.13 o
  -1   8   4      166.47      152.25     16.86 o
   0   8   4       16.30       20.94      5.16 o
   1   8   4        1.76        1.91      3.40 o
   2   8   4       19.95       18.29      5.61 o
   3   8   4     4526.39     4608.98     65.49 o
   4   8   4     1302.00     1222.36     33.61 o
   5   8   4       98.76      107.21     11.96 o
   6   8   4       88.16       62.15     13.85 o
   7   8   4      236.45      248.79     32.01 o
   8   8   4      627.31      605.47     53.36 o
   9   8   4     3691.76     3733.01    132.10 o
  10   8   4     1336.70     1414.30     81.58 o
  11   8   4      126.56      110.04     26.41 o
  12   8   4     1145.41     1057.11     78.51 o
  13   8   4       91.67      160.10     34.30 o
  14   8   4        5.85       15.74     18.27 o
  15   8   4      120.69      166.28     42.89 o
  -7   9   4        0.91       29.95     28.20 o
  -6   9   4       21.62       23.99     25.77 o
  -5   9   4        0.26      -26.83     19.89 o
  -4   9   4      226.77      203.26     36.81 o
  -3   9   4        4.92        2.87     13.67 o
  -2   9   4      343.16      369.49     22.42 o
  -1   9   4       51.88       49.42      8.30 o
   0   9   4        4.48       -4.27      7.39 o
   1   9   4       11.81       10.58      3.51 o
   2   9   4     2656.86     2625.24     91.04 o
   3   9   4     3699.35     3736.14     73.56 o
   4   9   4       20.73       15.39      5.54 o
   5   9   4     7064.37     7253.44    113.34 o
   6   9   4     2728.03     2756.25     62.34 o
   8   9   4       42.61       18.35     15.68 o
   9   9   4      497.17      448.18     46.57 o
  10   9   4       24.45       12.55     19.13 o
  11   9   4      810.23      864.01     69.77 o
  12   9   4      379.79      462.31     52.11 o
  13   9   4      207.20      201.79     37.49 o
  14   9   4       26.58       33.28     19.31 o
  -6  10   4        5.68       12.79     26.32 o
  -5  10   4       10.70      -15.34     25.67 o
  -4  10   4       17.83        0.34     29.24 o
  -3  10   4       31.30        3.06     20.21 o
  -2  10   4       62.86       36.88     12.43 o
  -1  10   4       20.36        1.79     10.46 o
   0  10   4      570.53      538.54     21.41 o
   1  10   4        3.40        4.78     10.94 o
   2  10   4     3370.45     3438.83     65.36 o
   3  10   4     1159.39     1203.24     41.71 o
   4  10   4     1505.77     1435.76     58.09 o
   5  10   4     2829.28     2877.49     70.61 o
   6  10   4      398.57      420.36     37.86 o
   7  10   4      167.16      154.52     51.38 o
  11  10   4      188.23      161.41     29.85 o
  12  10   4      112.10       88.73     27.86 o
  13  10   4       95.11       75.58     28.22 o
  14  10   4      336.75      437.62     54.01 o
  -5  11   4        4.28       10.32     28.05 o
  -4  11   4        0.60      -14.16     18.20 o
  -3  11   4       92.78       48.26     17.90 o
  -2  11   4        8.05       15.88     14.41 o
  -1  11   4      105.06      103.87     20.47 o
   0  11   4      590.75      568.36     44.40 o
   1  11   4       66.94       58.04     17.12 o
   2  11   4     1938.13     1778.34     81.58 o
   3  11   4      545.57      514.32     39.46 o
   4  11   4       76.29       53.21     11.01 o
   5  11   4      151.86      105.09     24.18 o
   6  11   4       17.18        5.85     10.98 o
   7  11   4       29.98      110.79     36.27 o
  -4  12   4        4.80       34.54     22.35 o
  -3  12   4      103.33       64.95     21.87 o
  -2  12   4        4.44        5.45     17.18 o
  -1  12   4       31.55       21.97     19.49 o
   0  12   4       18.64       -0.81     33.55 o
   1  12   4      137.78      111.82     24.95 o
   2  12   4      168.46      132.00     20.13 o
   3  12   4       12.62      -10.39     19.13 o
   4  12   4       35.54       14.65     14.81 o
   5  12   4       82.52       52.53     26.20 o
   6  12   4       31.76       63.78     32.72 o
   7  12   4       96.83      179.56     51.35 o
  -3  13   4        2.58      -27.98     20.18 o
  -2  13   4        2.35      -13.73     19.00 o
  -1  13   4       17.66       17.53     29.42 o
   0  13   4      316.40      347.24     31.33 o
   1  13   4       94.35       99.47     34.98 o
   2  13   4       20.58       17.26     21.19 o
   3  13   4     1051.20     1087.45     64.32 o
   4  13   4       36.21       26.22     20.20 o
   5  13   4       12.27       12.96     42.57 o
   6  13   4      103.64       83.91     51.23 o
   7  13   4      350.65      470.95     67.43 o
  -2  14   4        2.98      -40.27     26.85 o
  -1  14   4       22.99      -18.48     21.24 o
   0  14   4        4.20       -3.80     17.82 o
   1  14   4       14.22       -2.91     19.35 o
   2  14   4       43.11       57.60     21.52 o
   3  14   4      983.29     1115.74     70.75 o
   4  14   4      397.80      447.88     45.49 o
   5  14   4        3.16       12.50     25.67 o
   6  14   4     1024.10     1064.49     67.86 o
   7  14   4        3.90        4.38     56.25 o
   0  15   4        0.97      -38.22     26.00 o
   1  15   4        4.05        4.89     22.68 o
   2  15   4        1.50       -3.65     15.71 o
   3  15   4      251.48      334.20     40.25 o
   4  15   4       66.22      113.40     29.05 o
   5  15   4      504.40      535.42     50.35 o
   6  15   4        7.01       29.00     27.89 o
   7  15   4       29.29       -4.22     23.79 o
   8  15   4        0.16      -53.49     39.28 o
   9  15   4        0.62      -12.37     28.90 o
   2  16   4        0.94       18.41     21.34 o
   3  16   4        0.53        4.83     16.99 o
   4  16   4      213.60      220.98     37.68 o
   5  16   4       16.65       31.13     36.87 o
   6  16   4        8.06      -19.27     24.00 o
   7  16   4        0.33        5.94     27.84 o
   8  16   4        0.08      -19.53     31.82 o
   9  16   4       58.43       -3.92     30.40 o
  10  16   4      192.60      208.63     47.32 o
  11  16   4       86.99       58.77     36.50 o
  12  16   4      165.94      148.50     42.82 o
   5  17   4       14.63       11.50     34.97 o
   6  17   4       12.90       42.71     26.85 o
   7  17   4      166.63      184.76     51.24 o
   8  17   4       55.10      -11.48     33.83 o
   9  17   4        6.59        1.38     26.27 o
  -7 -14   5        0.78      -14.74     23.26 o
  -6 -14   5       82.20       99.82     31.66 o
  -5 -14   5       47.94       53.52     30.49 o
  -4 -14   5       70.78       16.53     24.25 o
  -3 -14   5       70.35       70.77     21.19 o
  -2 -14   5        3.71      -11.46     17.32 o
  -1 -14   5        4.64        6.05     19.44 o
  -9 -13   5       14.44       20.96     14.94 o
  -8 -13   5       14.52       20.63     15.35 o
  -7 -13   5      157.09      152.36     24.82 o
  -6 -13   5      250.86      250.72     44.42 o
  -5 -13   5      136.35      101.10     27.93 o
  -4 -13   5      321.09      368.59     36.98 o
  -3 -13   5      152.72      128.52     20.23 o
  -2 -13   5       37.41       17.33     14.26 o
  -1 -13   5        0.20      -25.95     18.11 o
   0 -13   5       44.04       29.25     24.86 o
   1 -13   5       10.03       -2.16     26.83 o
   2 -13   5       65.74       62.29     21.79 o
 -10 -12   5       31.42       56.41     19.73 o
  -9 -12   5       74.61       93.72     26.36 o
  -8 -12   5       12.84       28.91     17.45 o
  -7 -12   5      359.19      374.24     29.65 o
  -6 -12   5      353.23      371.07     28.19 o
  -5 -12   5        5.59       -1.11      9.90 o
  -4 -12   5      102.14       95.09     19.42 o
  -3 -12   5      179.58      159.64     26.19 o
  -2 -12   5       65.87       32.96     17.18 o
  -1 -12   5        3.60      -27.20     21.74 o
   0 -12   5       71.05       44.67     22.51 o
   1 -12   5      148.87      112.92     23.76 o
   2 -12   5        1.10      -18.74     21.86 o
   3 -12   5       66.00       59.46     52.16 o
   4 -12   5       24.08       31.10     23.43 o
 -11 -11   5       13.07        6.76     15.89 o
 -10 -11   5       23.32       28.93     20.85 o
  -9 -11   5      135.56      201.63     31.60 o
  -8 -11   5       46.14       42.85     19.14 o
  -7 -11   5      453.36      467.70     32.32 o
  -6 -11   5       99.46       92.05     11.97 o
  -5 -11   5       19.74       17.26      7.97 o
  -4 -11   5      319.85      315.37     20.12 o
  -3 -11   5       10.46       11.19     11.72 o
  -2 -11   5        0.92       -3.89     21.13 o
  -1 -11   5        5.06       -1.16     15.40 o
   0 -11   5       40.80       -6.17     18.18 o
   1 -11   5        7.33       -1.35     19.25 o
   2 -11   5      112.82       48.87     19.84 o
   3 -11   5       54.22       26.97     18.69 o
   4 -11   5        0.35      -24.16     20.20 o
   5 -11   5       61.91       68.08     26.69 o
 -11 -10   5        0.79       10.67     30.45 o
 -10 -10   5       13.69       29.34     17.55 o
  -9 -10   5       11.29       -7.15     15.96 o
  -8 -10   5      457.39      519.11     43.24 o
  -7 -10   5       71.93       59.60     12.92 o
  -6 -10   5      126.88      142.17     15.49 o
  -5 -10   5       22.89       40.24      9.00 o
  -4 -10   5      116.60       85.36     11.01 o
  -3 -10   5      172.26      149.06     13.24 o
  -2 -10   5      149.51      115.66     24.18 o
  -1 -10   5       91.86       74.48     18.36 o
   0 -10   5      197.28      175.95     27.52 o
   1 -10   5        5.94       20.27     12.46 o
   2 -10   5      214.28      199.93     30.83 o
   3 -10   5      185.12      194.02     31.93 o
   4 -10   5        1.04        8.40     16.63 o
   5 -10   5      378.66      392.67     45.49 o
   6 -10   5       41.41       50.83     20.84 o
 -12  -9   5        0.00        7.52     39.48 o
 -11  -9   5       11.70       -3.00     17.74 o
 -10  -9   5      114.90       85.97     21.54 o
  -9  -9   5      744.83      793.26     55.12 o
  -8  -9   5      380.08      478.95     40.93 o
  -7  -9   5       77.04       67.63     13.06 o
  -6  -9   5      343.91      344.50     24.48 o
  -5  -9   5      792.78      751.98     30.52 o
  -4  -9   5      873.66      852.85     31.66 o
  -3  -9   5      522.50      527.46     24.37 o
  -2  -9   5      124.30      127.33     15.29 o
  -1  -9   5       17.76        0.96     10.83 o
   0  -9   5      109.32      116.89     16.59 o
   1  -9   5      691.40      689.31     31.15 o
   2  -9   5      560.70      582.17     53.04 o
   3  -9   5       34.79        9.41     14.11 o
   4  -9   5      416.89      413.44     43.19 o
   5  -9   5       10.85       21.58     41.75 o
   6  -9   5       35.25       33.73     47.51 o
   7  -9   5        0.21      -34.56     23.04 o
 -12  -8   5        1.85      -16.90     21.93 o
 -11  -8   5       18.72       25.30     16.53 o
 -10  -8   5      288.76      300.99     37.54 o
  -9  -8   5      108.81      108.46     21.69 o
  -8  -8   5      100.33       89.18     19.23 o
  -7  -8   5      156.04      116.29     15.79 o
  -6  -8   5     1439.19     1439.80     47.58 o
  -5  -8   5     4155.73     4152.31    123.18 o
  -4  -8   5      496.49      496.37     27.12 o
  -3  -8   5      676.43      745.85     28.45 o
  -2  -8   5      407.04      422.86     21.00 o
  -1  -8   5      126.05      118.56     15.08 o
   0  -8   5      480.33      434.17     19.71 o
   1  -8   5     1018.72      948.96     45.82 o
   2  -8   5      723.67      657.05     26.99 o
   3  -8   5      890.99      897.70     55.20 o
   4  -8   5      941.61      984.61     69.36 o
   5  -8   5      133.09      107.12     23.45 o
   6  -8   5       47.15       29.45     16.97 o
   7  -8   5       56.11       64.87     21.81 o
   8  -8   5        0.32      -10.25     19.68 o
 -12  -7   5        3.12        4.40     24.39 o
 -11  -7   5       77.61       79.49     29.42 o
 -10  -7   5        8.05        4.02     20.82 o
  -9  -7   5      190.75      184.19     24.82 o
  -8  -7   5        5.19       -5.39     15.25 o
  -7  -7   5       57.37       55.39     16.46 o
  -6  -7   5     1421.59     1472.27     68.09 o
  -5  -7   5     2908.93     2822.49    103.42 o
  -4  -7   5      142.04      156.79     15.28 o
  -3  -7   5      761.81      697.49     30.30 o
  -2  -7   5     1098.09     1084.78     32.50 o
  -1  -7   5      694.86      727.13     31.96 o
   0  -7   5      745.29      747.45     25.81 o
   1  -7   5      560.41      467.22     16.99 o
   2  -7   5      960.40      881.00     23.22 o
   3  -7   5     1284.11     1154.12     64.98 o
   4  -7   5     1562.99     1429.39    131.57 o
   5  -7   5       93.26       65.52     18.28 o
   6  -7   5      372.52      421.41     44.58 o
   7  -7   5      187.88      207.69     39.25 o
   8  -7   5       26.80       46.78     22.68 o
   9  -7   5       49.39       51.23     39.00 o
 -12  -6   5       35.63       17.36     53.97 o
 -11  -6   5        0.36        4.15     23.71 o
 -10  -6   5        9.94       -2.01     22.88 o
  -9  -6   5       28.25       54.74     26.19 o
  -8  -6   5       16.96       11.05     13.34 o
  -7  -6   5       53.33       42.17      8.78 o
  -6  -6   5      289.70      343.96     21.31 o
  -5  -6   5        6.55       11.87      7.46 o
  -4  -6   5     1092.18     1111.61     37.38 o
  -3  -6   5      469.71      489.99     27.34 o
  -2  -6   5       45.75       75.52     10.26 o
  -1  -6   5        2.34        4.57      8.78 o
   0  -6   5     1683.87     1808.90     33.79 o
   1  -6   5      228.12      252.52     12.69 o
   2  -6   5      239.11      209.20     11.74 o
   3  -6   5     3080.36     3011.59     69.97 o
   4  -6   5      594.27      620.15     60.99 o
   5  -6   5        3.96       14.45     13.98 o
   6  -6   5      862.20      783.52     54.79 o
   7  -6   5      195.29      275.82     37.16 o
   8  -6   5       11.86       63.86     21.14 o
   9  -6   5       38.04       20.68     20.68 o
  10  -6   5        1.24       44.40     27.26 o
 -12  -5   5       24.12       49.87     26.06 o
 -11  -5   5        0.90       14.64     17.67 o
 -10  -5   5       27.08       21.38     15.77 o
  -9  -5   5        0.73      -22.52     23.36 o
  -8  -5   5      177.22      136.64     27.28 o
  -7  -5   5      699.23      676.57     44.24 o
  -6  -5   5      189.93      203.35     11.99 o
  -5  -5   5      369.97      396.45     21.96 o
  -4  -5   5     1601.89     1521.77     41.89 o
  -3  -5   5       90.09       81.10     10.65 o
  -2  -5   5       70.20       56.09     11.38 o
  -1  -5   5     2222.44     2390.50     50.53 o
   0  -5   5      127.18      101.81      8.28 o
   1  -5   5      616.65      642.70     19.78 o
   2  -5   5      288.79      292.90     13.50 o
   3  -5   5     1275.01     1251.85     33.16 o
   4  -5   5       99.11      112.51     20.84 o
   5  -5   5      666.60      635.19     89.41 o
   6  -5   5     1068.81     1098.75     61.66 o
   7  -5   5      192.25      179.18     35.49 o
   8  -5   5      357.71      358.63     31.33 o
   9  -5   5       75.79       64.34     19.57 o
  10  -5   5       44.17       62.43     23.04 o
  11  -5   5      127.51       74.58     26.80 o
 -12  -4   5      104.01      117.21     33.84 o
 -11  -4   5        3.69        2.13     17.74 o
 -10  -4   5        9.63       26.68     17.25 o
  -9  -4   5       81.19       54.59     16.97 o
  -8  -4   5      479.27      567.55     63.08 o
  -7  -4   5      882.42      986.76     85.12 o
  -6  -4   5      208.95      218.05     10.74 o
  -5  -4   5      467.34      432.62     20.87 o
  -4  -4   5     1753.66     1695.50     43.82 o
  -3  -4   5      678.51      669.28     18.97 o
  -2  -4   5      501.98      460.07     16.57 o
  -1  -4   5     5465.28     5668.75     75.40 o
   0  -4   5       31.77       39.54      6.75 o
   1  -4   5      171.92      174.08     10.46 o
   2  -4   5      197.72      213.17     13.15 o
   3  -4   5     1171.13     1190.44     31.82 o
   4  -4   5      143.61      122.92     16.59 o
   5  -4   5     4319.14     4294.82    109.45 o
   6  -4   5        4.11        8.50     14.77 o
   7  -4   5      437.22      410.94     41.45 o
   8  -4   5       63.01       67.39     17.80 o
   9  -4   5      322.35      444.89     48.04 o
  10  -4   5       20.23       18.17     16.79 o
  11  -4   5       43.87       46.46     24.62 o
  12  -4   5       35.98       12.96     19.22 o
 -12  -3   5        1.17       -6.92     31.69 o
 -11  -3   5        2.21      -13.93     27.41 o
 -10  -3   5        1.82       13.98     15.58 o
  -9  -3   5      147.61      145.33     27.11 o
  -8  -3   5      308.13      281.54     34.07 o
  -7  -3   5     1393.11     1471.92     77.40 o
  -6  -3   5       62.45       23.83     11.67 o
  -5  -3   5     1260.38     1135.93     19.93 o
  -4  -3   5     2937.77     2925.08     50.91 o
  -3  -3   5     2225.54     2239.92     31.80 o
  -2  -3   5      155.31      209.04     12.46 o
  -1  -3   5        2.91        7.28      6.22 o
   0  -3   5     4589.44     4569.61     75.05 o
   1  -3   5     3085.35     3383.70     47.33 o
   2  -3   5     4371.05     4724.84     54.23 o
   3  -3   5      192.13      193.32     11.71 o
   4  -3   5     7227.84     7274.65    106.70 o
   5  -3   5      505.01      543.67     65.27 o
   6  -3   5       65.73       52.48     10.40 o
   7  -3   5     1770.39     1685.48     71.65 o
   8  -3   5      324.07      321.35     25.65 o
   9  -3   5       25.63       23.05     13.16 o
  10  -3   5        1.17        1.93     36.28 o
  11  -3   5        1.34        5.46     15.42 o
  12  -3   5       80.22      126.59     27.18 o
 -12  -2   5       20.10       41.07     22.61 o
 -11  -2   5       43.31       11.50     17.83 o
 -10  -2   5        0.39      -15.11     16.56 o
  -9  -2   5      110.18       92.01     20.72 o
  -8  -2   5       60.73       82.30     20.35 o
  -7  -2   5      134.08      131.69     17.55 o
  -6  -2   5       61.79       51.71     14.57 o
  -5  -2   5     3918.53     3860.86     94.21 o
  -4  -2   5      309.63      279.01     10.56 o
  -3  -2   5        7.19       13.44      8.58 o
  -2  -2   5      176.57      148.92      9.08 o
  -1  -2   5      154.04      145.43     10.00 o
   0  -2   5      330.18      361.69     13.94 o
   1  -2   5     3863.72     3896.99     45.99 o
   2  -2   5     8336.01     8812.84    158.71 o
   3  -2   5      752.62      669.50     20.27 o
   4  -2   5     4049.96     3861.49     79.70 o
   5  -2   5     6677.17     7099.40     75.10 o
   6  -2   5      261.26      278.98     19.65 o
   7  -2   5      148.23      149.75     14.77 o
   8  -2   5      215.75      230.36     20.77 o
   9  -2   5      132.51      120.56     26.25 o
  10  -2   5        0.97      -26.66     17.95 o
  11  -2   5       24.65        3.80     14.60 o
  12  -2   5       13.80       -8.75     16.92 o
  13  -2   5        0.51       -6.66     17.67 o
 -12  -1   5       11.34      -27.54     18.45 o
 -11  -1   5       23.82        3.13     23.48 o
 -10  -1   5        9.69      -10.02     13.58 o
  -9  -1   5       21.65       35.39     14.44 o
  -8  -1   5     1047.37     1018.67     58.58 o
  -7  -1   5        6.24        1.93     10.50 o
  -6  -1   5      554.02      586.24     32.48 o
  -5  -1   5     5234.00     5474.15    110.51 o
  -4  -1   5      671.66      603.10     47.09 o
  -3  -1   5     3419.02     3197.78     61.09 o
  -2  -1   5     7582.03     7577.10     63.88 o
  -1  -1   5      896.91      871.86     23.43 o
   0  -1   5     1234.37     1364.25     26.06 o
   1  -1   5     4980.96     5134.14     84.63 o
   2  -1   5       69.45       73.05      7.97 o
   3  -1   5      527.44      508.95     21.97 o
   4  -1   5    10125.59    10147.64     84.40 o
   5  -1   5      473.06      457.17     14.42 o
   6  -1   5       24.62       34.29      8.69 o
   7  -1   5     1151.27     1138.42     36.26 o
   8  -1   5      573.42      571.59     40.61 o
   9  -1   5       50.40       73.95     22.62 o
  10  -1   5      157.83      177.79     17.22 o
  11  -1   5        4.92        2.25     14.64 o
  12  -1   5       14.75       17.63     13.76 o
  13  -1   5      288.67      291.59     37.08 o
 -12   0   5        0.27        3.48     17.78 o
 -11   0   5        0.12       -3.90     15.96 o
 -10   0   5       22.82        9.37     17.99 o
  -9   0   5      321.62      262.47     26.80 o
  -8   0   5      107.26       89.76     16.10 o
  -7   0   5      333.56      348.52     26.98 o
  -6   0   5      150.98      172.08     21.50 o
  -5   0   5      716.21      640.46     36.56 o
  -4   0   5     7450.87     7445.77    151.23 o
  -3   0   5     4761.22     4510.86     69.92 o
  -2   0   5      182.04      206.69      9.42 o
  -1   0   5       36.54       12.06      3.72 o
   0   0   5     1310.48     1339.03     25.42 o
   1   0   5      564.19      566.06     18.89 o
   2   0   5      654.97      704.55     25.20 o
   3   0   5     1934.80     1956.76     43.17 o
   4   0   5     2753.03     2909.94     68.21 o
   5   0   5      879.74      989.28     17.34 o
   6   0   5      968.81      861.55     41.32 o
   7   0   5     2584.07     2476.29     75.26 o
   8   0   5      457.71      425.76     34.10 o
   9   0   5        1.59        0.26     11.60 o
  10   0   5       18.58       38.50     13.63 o
  11   0   5       27.59       22.45     14.82 o
  12   0   5      534.02      594.80     48.49 o
  13   0   5      276.23      315.22     38.96 o
  14   0   5        8.00       28.84     25.86 o
 -11   1   5        9.28       10.95     16.20 o
 -10   1   5      130.56      120.73     21.41 o
  -9   1   5       30.90       45.90     15.06 o
  -8   1   5        6.48       -9.50     12.16 o
  -7   1   5     1037.92     1027.44     54.81 o
  -6   1   5      142.69      118.42     12.32 o
  -5   1   5      375.29      303.68     12.27 o
  -4   1   5    12288.30    11725.04    109.11 o
  -3   1   5      240.54      258.65     13.30 o
  -2   1   5      282.68      301.96     11.08 o
  -1   1   5     1080.56     1132.59     22.23 o
   0   1   5        5.44        4.28      4.41 o
   1   1   5     1140.89     1225.77     23.08 o
   2   1   5      381.77      363.68     12.12 o
   3   1   5      120.08      162.65     11.24 o
   4   1   5       82.54       62.98     20.40 o
   5   1   5    10773.82    10576.85    109.67 o
   6   1   5     2544.29     2526.31     78.94 o
   7   1   5      386.83      419.70     29.25 o
   8   1   5      327.85      285.15     27.83 o
   9   1   5       93.31       22.16     34.37 o
  10   1   5      273.72      227.62     25.72 o
  11   1   5       65.98      104.71     46.19 o
  12   1   5      494.83      515.74     43.18 o
  13   1   5       41.86       83.76     21.94 o
  14   1   5       31.37      -19.47     30.86 o
 -11   2   5       28.11       41.54     16.93 o
 -10   2   5       42.39       56.54     17.91 o
  -9   2   5       70.08       60.10     14.48 o
  -8   2   5       31.87       53.26     14.32 o
  -7   2   5      367.02      415.99     20.45 o
  -6   2   5      429.74      443.26     19.75 o
  -5   2   5      332.60      351.49     13.36 o
  -4   2   5      161.56      187.32     11.36 o
  -3   2   5       31.25       25.65      7.84 o
  -2   2   5        6.55        8.85      4.58 o
  -1   2   5     2206.92     2298.59     32.36 o
   0   2   5     1912.68     2151.39     26.49 o
   1   2   5      103.69      104.08      6.41 o
   2   2   5      464.73      469.23     15.20 o
   3   2   5    14173.86    13968.68    200.02 o
   4   2   5      995.73     1074.55     41.01 o
   5   2   5     6216.65     6049.66    166.68 o
   6   2   5     6096.91     5743.81    114.78 o
   7   2   5     1774.06     1838.98     36.59 o
   8   2   5     2976.33     2717.72     59.05 o
   9   2   5      148.02      142.24     14.08 o
  10   2   5      508.85      498.68     26.17 o
  11   2   5       59.92       56.40     11.26 o
  12   2   5      173.23      173.85     18.90 o
  13   2   5       76.38       60.07     18.33 o
  14   2   5       40.24       44.58     25.41 o
 -10   3   5       11.21      -14.76     13.12 o
  -9   3   5      157.50      184.45     23.16 o
  -8   3   5        2.22       -1.60     12.39 o
  -7   3   5       11.06       10.27      7.45 o
  -6   3   5     1083.83     1116.22     27.64 o
  -5   3   5       79.89       71.24      7.66 o
  -4   3   5     1412.92     1464.11     34.23 o
  -3   3   5      281.31      281.36     12.45 o
  -2   3   5      401.89      441.47     17.51 o
  -1   3   5      502.70      583.98     19.45 o
   0   3   5      211.77      255.69      9.37 o
   1   3   5     1804.08     1891.71     32.64 o
   2   3   5     8129.16     8046.50    133.57 o
   3   3   5     3924.75     4115.53     50.63 o
   4   3   5      328.94      317.77     21.85 o
   5   3   5     6987.48     6867.44    194.69 o
   6   3   5     1942.92     1860.46     54.36 o
   7   3   5     3718.05     3762.83     79.64 o
   8   3   5       16.96       28.25     10.90 o
   9   3   5       68.83       61.33     13.18 o
  10   3   5       48.17       50.03      7.92 o
  11   3   5      122.69       96.48     11.42 o
  12   3   5        5.64       14.29      9.20 o
  13   3   5       14.07       -0.95      9.57 o
  14   3   5       25.70       33.91     25.34 o
 -10   4   5      104.89       75.76     21.94 o
  -9   4   5      160.55      155.24     25.43 o
  -8   4   5       11.07       -6.26     11.80 o
  -7   4   5      190.99      207.64     17.72 o
  -6   4   5       34.88       55.11      9.95 o
  -5   4   5     1770.70     1741.59     56.90 o
  -4   4   5     1195.35     1119.61     37.08 o
  -3   4   5     1519.04     1527.49     30.55 o
  -2   4   5     4764.23     4842.65     52.48 o
  -1   4   5      847.95      906.22     34.01 o
   0   4   5     3432.03     3725.29     57.71 o
   1   4   5      414.79      494.46     15.77 o
   2   4   5        8.75       19.54      4.27 o
   3   4   5     2919.33     3138.81     65.66 o
   4   4   5    11999.60    11734.34    152.91 o
   5   4   5     5867.98     5898.98     87.87 o
   6   4   5     1663.30     1582.18     37.22 o
   7   4   5      272.05      266.73     26.73 o
   8   4   5       16.37      -29.47     20.45 o
   9   4   5       62.98       28.23     44.89 o
  10   4   5       22.16       21.67     12.92 o
  11   4   5     1083.87     1102.57     39.06 o
  12   4   5      623.99      605.35     30.39 o
  13   4   5      107.34      111.00     14.31 o
  14   4   5      300.77      308.07     32.86 o
  -9   5   5        4.64       11.50     13.24 o
  -8   5   5        2.03       12.83     13.08 o
  -7   5   5       30.04       43.92     11.48 o
  -6   5   5      193.96      216.96     19.98 o
  -5   5   5     1708.57     1811.78     54.85 o
  -4   5   5       74.48       73.38     14.72 o
  -3   5   5     1959.51     1964.76     45.89 o
  -2   5   5     2157.80     2176.20     46.11 o
  -1   5   5      578.56      612.49     28.69 o
   0   5   5       35.68       34.40      7.95 o
   1   5   5      930.48      976.41     34.21 o
   2   5   5       23.82       31.03      6.63 o
   3   5   5    23865.62    23909.11    364.84 o
   4   5   5    15040.28    15189.66    257.81 o
   5   5   5      127.90      168.76     12.74 o
   6   5   5     2356.54     2660.86     56.84 o
   7   5   5     3062.57     2872.52     65.45 o
   8   5   5      241.40      201.75     21.08 o
   9   5   5      696.65      707.34     34.81 o
  10   5   5        2.95        8.71      8.20 o
  11   5   5       53.51       56.21     15.36 o
  12   5   5      473.30      503.13     28.25 o
  13   5   5      441.22      503.38     29.95 o
  14   5   5      310.63      341.70     31.73 o
  15   5   5       16.30       40.38     22.06 o
  -8   6   5        4.16       33.26     16.66 o
  -7   6   5        0.21       24.46     11.73 o
  -6   6   5       50.81       61.40     12.68 o
  -5   6   5       92.04       89.36     13.09 o
  -4   6   5       94.97       77.95     19.96 o
  -3   6   5      942.54     1022.24     34.02 o
  -2   6   5      172.48      164.32     16.32 o
  -1   6   5      337.38      303.89     21.13 o
   0   6   5        5.36       15.67      5.53 o
   1   6   5       86.10       90.33      9.12 o
   2   6   5      575.89      517.97     25.17 o
   3   6   5     8143.36     8406.68    114.38 o
   4   6   5      859.58     1087.92     41.41 o
   5   6   5      101.49      148.95     32.49 o
   6   6   5    11498.00    11578.47    131.62 o
   7   6   5     5221.75     5413.53    151.35 o
   8   6   5        6.14        0.88      7.57 o
   9   6   5     2403.09     2260.22     57.78 o
  10   6   5     2221.65     2324.81     77.46 o
  11   6   5      979.45      995.72     43.84 o
  12   6   5      380.60      396.04     29.07 o
  13   6   5      441.45      431.75     35.48 o
  14   6   5       34.82       55.72     17.20 o
  15   6   5        6.78      -30.24     25.45 o
  -7   7   5       19.80       58.09     18.31 o
  -6   7   5       17.01       49.21     12.34 o
  -5   7   5       30.88       39.96     10.42 o
  -4   7   5      437.59      419.29     24.19 o
  -3   7   5       20.25       12.59      8.97 o
  -2   7   5      100.45       93.04     13.98 o
  -1   7   5       47.24       35.70     10.08 o
   0   7   5       60.10       67.23      8.07 o
   1   7   5      114.59      127.60     10.51 o
   2   7   5      726.88      675.77     38.07 o
   3   7   5     2638.35     2669.62     75.91 o
   4   7   5       72.21       53.50      7.97 o
   5   7   5       25.85        7.77      8.20 o
   6   7   5    16775.49    16736.47    172.20 o
   7   7   5     1157.49     1206.11     47.80 o
   8   7   5        6.56        4.66      6.04 o
   9   7   5     5590.33     5496.79     80.37 o
  10   7   5     1277.46     1152.58     54.06 o
  11   7   5      437.05      509.49     57.35 o
  12   7   5     1262.70     1345.03     91.81 o
  13   7   5       14.33       14.86     17.45 o
  14   7   5      223.35      220.72     27.80 o
  15   7   5      154.75      255.37     47.65 o
  -6   8   5        0.93        0.80     16.57 o
  -5   8   5       66.10       53.31     12.14 o
  -4   8   5      188.25      180.35     20.01 o
  -3   8   5      225.99      259.31     23.73 o
  -2   8   5      104.15      112.91     17.21 o
  -1   8   5      746.87      778.17     34.84 o
   0   8   5      462.86      420.05     22.06 o
   1   8   5       28.71       32.37      6.31 o
   2   8   5     2306.46     2420.10     53.22 o
   3   8   5     1552.63     1677.12     46.05 o
   4   8   5        8.44       16.65     13.60 o
   5   8   5     1675.45     1589.67     66.34 o
   6   8   5     1966.48     1883.66     66.75 o
   7   8   5      253.99      251.03     24.78 o
   8   8   5     4324.24     4226.91    179.79 o
   9   8   5      128.74      119.04     15.48 o
  10   8   5        0.50        3.03     11.42 o
  11   8   5      371.08      446.54     52.92 o
  12   8   5       45.83       95.66     27.68 o
  13   8   5      132.37      142.52     32.09 o
  14   8   5      774.43      884.58     78.09 o
  15   8   5       18.46       25.55     14.85 o
  -6   9   5        2.26       28.39     29.06 o
  -5   9   5       28.66       21.63     22.37 o
  -4   9   5      392.68      471.74     56.29 o
  -3   9   5       25.90       13.07     12.23 o
  -2   9   5        7.47        9.12     13.48 o
  -1   9   5      919.89      821.37     38.88 o
   0   9   5      392.15      387.52     19.07 o
   1   9   5       48.64       42.12      6.04 o
   2   9   5       52.29       58.97      8.92 o
   3   9   5      229.27      252.88     16.17 o
   4   9   5     1253.08     1355.82     48.75 o
   5   9   5      371.24      315.31     30.40 o
   6   9   5      123.83      106.46     11.51 o
   7   9   5     3140.76     3112.59     57.22 o
   8   9   5      125.85      110.99      6.47 o
   9   9   5       20.13      -11.80     21.14 o
  10   9   5      175.89      164.04     30.31 o
  11   9   5       10.16        6.24     16.96 o
  12   9   5      484.76      442.11     53.63 o
  13   9   5       91.36      107.91     30.83 o
  14   9   5      122.25       80.19     28.95 o
  15   9   5       86.40      139.48     36.60 o
  -6  10   5        5.81       34.55     31.49 o
  -5  10   5       42.62       44.29     30.04 o
  -4  10   5       51.12       49.69     23.99 o
  -3  10   5      227.12      223.79     41.25 o
  -2  10   5       11.54        8.64     17.65 o
  -1  10   5     1907.04     1949.27     55.20 o
   0  10   5       42.85       63.69     10.84 o
   1  10   5      833.36      823.92     24.93 o
   2  10   5      351.59      350.73     14.58 o
   3  10   5      900.52      961.76     40.06 o
   4  10   5     3969.25     4009.08     84.62 o
   5  10   5     1328.73     1376.42     50.32 o
   6  10   5      811.64      865.29     36.37 o
   7  10   5      183.68      183.62     15.61 o
   9  10   5      107.98       90.90     22.13 o
  10  10   5      611.84      572.03     60.14 o
  11  10   5       59.02       20.96     17.55 o
  12  10   5      152.25      142.20     33.34 o
  13  10   5      162.07      164.96     37.55 o
  14  10   5       45.43       39.40     22.08 o
  15  10   5        6.21        5.81     21.19 o
  -5  11   5        3.26       -8.02     28.41 o
  -4  11   5       18.34       23.17     34.68 o
  -3  11   5       47.27       27.74     16.20 o
  -2  11   5      107.21       99.31     20.30 o
  -1  11   5       30.64       -1.85     35.04 o
   0  11   5        0.62       -5.61     24.46 o
   1  11   5      438.65      460.97     39.67 o
   2  11   5      381.47      367.69     34.76 o
   3  11   5     2343.57     2509.30    126.68 o
   4  11   5     5324.41     5103.05     98.74 o
   5  11   5     1053.34      972.53     76.64 o
   6  11   5      178.32      201.18     20.68 o
   7  11   5     2637.52     2811.94    130.81 o
   8  11   5     1699.50     1891.92    108.74 o
  12  11   5       29.17       54.84     21.83 o
  13  11   5       98.54       76.22     25.86 o
  14  11   5       87.78      114.04     34.84 o
  15  11   5       17.04       13.52     21.48 o
  -4  12   5        0.29      -17.88     17.27 o
  -3  12   5       82.80      102.16     26.03 o
  -2  12   5       74.76       39.57     54.91 o
  -1  12   5        0.73       -2.39     16.41 o
   0  12   5      267.63      258.41     33.31 o
   1  12   5      174.89      156.24     27.23 o
   2  12   5       17.76       -4.60     19.58 o
   3  12   5       54.94       21.74     19.97 o
   4  12   5      108.57       68.48     20.70 o
   5  12   5      593.98      578.61     64.60 o
   6  12   5      701.95      793.67     76.45 o
   7  12   5     4724.10     4743.42    181.50 o
   8  12   5     1851.41     1935.56    118.85 o
  -3  13   5        4.26        0.51     20.41 o
  -2  13   5        9.56        5.36     18.84 o
  -1  13   5      172.26      202.07     26.29 o
   0  13   5      136.96      138.66     39.96 o
   1  13   5        2.32      -29.04     19.36 o
   2  13   5      122.14       60.93     19.51 o
   3  13   5        6.92      -39.98     26.66 o
   4  13   5       12.07      -29.42     27.65 o
   5  13   5      128.25      135.84     22.74 o
   6  13   5      165.46      237.37     47.87 o
   7  13   5      678.98      733.13     79.13 o
   8  13   5      197.45      310.99     57.37 o
  -1  14   5       36.10        0.78     20.79 o
   0  14   5       49.46       66.28     17.36 o
   1  14   5       14.14       -8.15     19.30 o
   2  14   5       39.03       25.97     24.87 o
   3  14   5      101.67       93.06     22.04 o
   4  14   5       21.79       15.74     13.88 o
   5  14   5        3.70      -27.26     21.43 o
   6  14   5      171.27      157.26     26.93 o
   7  14   5       89.65      113.21     36.22 o
   0  15   5        0.17      -26.39     17.60 o
   1  15   5       11.31       10.83     24.10 o
   2  15   5       15.92       44.81     25.40 o
   3  15   5      133.51      134.88     46.02 o
   4  15   5       24.28       29.05     17.05 o
   5  15   5      392.30      417.95     47.13 o
   6  15   5       46.08       53.32     40.24 o
   7  15   5       67.46       93.21     27.45 o
   2  16   5       33.23       18.90     16.34 o
   3  16   5       77.27       97.02     47.26 o
   4  16   5      114.44      111.55     32.97 o
   5  16   5      111.39      135.32     32.11 o
   6  16   5       19.18       29.80     22.12 o
   7  16   5       64.61       88.14     41.14 o
   8  16   5       65.99       69.69     30.35 o
   9  16   5       14.69       -2.73     27.92 o
   5  17   5      108.97      136.51     33.34 o
   6  17   5       12.04        0.69     26.62 o
   7  17   5      106.83      129.32     28.03 o
   8  17   5       13.89      -63.37     42.25 o
   9  17   5       60.42       20.40     26.89 o
  10  17   5       10.54      -44.12     38.60 o
  -5 -14   6        8.78      -13.30     25.55 o
  -4 -14   6        9.32       19.19     25.59 o
  -3 -14   6       72.98      126.66     42.81 o
  -8 -13   6        9.24       35.52     27.79 o
  -6 -13   6        2.35      -35.66     30.39 o
  -5 -13   6        5.27       34.38     26.04 o
  -4 -13   6       65.13       59.05     19.28 o
  -3 -13   6       94.21       74.80     18.56 o
  -2 -13   6       40.13       36.48     16.72 o
  -1 -13   6        1.94       -4.69     32.76 o
   0 -13   6        4.39      -11.35     19.01 o
   1 -13   6       21.65        6.52     20.26 o
  -9 -12   6       38.78       57.08     23.18 o
  -8 -12   6      147.33      165.87     27.89 o
  -7 -12   6       21.22       20.84     29.91 o
  -6 -12   6       34.49       48.92     14.05 o
  -5 -12   6      302.04      314.01     30.44 o
  -4 -12   6      317.73      323.77     34.85 o
  -3 -12   6      103.21       45.38     14.91 o
  -2 -12   6        2.18       -0.85     31.71 o
  -1 -12   6       79.90       65.15     21.02 o
   0 -12   6        0.78      -15.21     18.42 o
   1 -12   6       56.01       41.44     21.50 o
   2 -12   6       24.22       21.59     25.19 o
   3 -12   6        9.04      -34.26     26.88 o
 -10 -11   6       40.10       47.46     21.62 o
  -9 -11   6       37.71       31.76     17.64 o
  -8 -11   6       21.48       22.28     16.10 o
  -7 -11   6       10.40       -0.58     14.10 o
  -6 -11   6      208.66      210.81     18.71 o
  -5 -11   6      153.70      170.46     17.42 o
  -4 -11   6      247.17      255.91     20.09 o
  -3 -11   6      136.46      104.45     19.37 o
  -2 -11   6       56.74       42.91     18.59 o
  -1 -11   6      109.27       95.82     21.84 o
   0 -11   6       99.21      166.03     30.02 o
   1 -11   6        1.83      -11.57     17.72 o
   2 -11   6        4.65       17.09     20.69 o
   3 -11   6       47.71       66.41     22.20 o
   4 -11   6       18.22       38.49     21.38 o
   5 -11   6       68.88       68.51     29.38 o
 -11 -10   6       88.44      106.07     42.21 o
 -10 -10   6        7.06        3.48     16.00 o
  -9 -10   6      123.39      104.83     25.21 o
  -8 -10   6        2.19        0.25     16.43 o
  -7 -10   6      187.84      171.20     24.06 o
  -6 -10   6       91.02      102.31     13.78 o
  -5 -10   6      157.24      169.88     16.61 o
  -4 -10   6       21.42       26.65      8.92 o
  -3 -10   6      283.23      255.97     30.93 o
  -2 -10   6      609.63      649.48     36.11 o
  -1 -10   6      879.94      928.06     40.91 o
   0 -10   6        1.42      -11.35     26.73 o
   1 -10   6        9.19      -30.28     20.19 o
   2 -10   6      100.79      105.60     22.58 o
   3 -10   6       11.64       30.40     33.82 o
   4 -10   6       44.82       80.56     25.96 o
   5 -10   6      435.98      508.58     53.61 o
   6 -10   6        5.55       -5.19     19.80 o
 -11  -9   6       62.26       45.29     18.63 o
 -10  -9   6       36.32       17.16     25.16 o
  -9  -9   6       10.69      -10.48     17.76 o
  -8  -9   6      619.11      580.62     47.17 o
  -7  -9   6      149.83      148.48     24.05 o
  -6  -9   6       74.33       84.36     16.13 o
  -5  -9   6        4.51       -3.96      8.82 o
  -4  -9   6      271.51      307.65     21.32 o
  -3  -9   6      406.22      430.90     24.29 o
  -2  -9   6      817.86      847.62     38.63 o
  -1  -9   6       34.09       34.65     12.87 o
   0  -9   6     1040.91     1039.38     41.89 o
   1  -9   6      117.41      134.81     18.03 o
   2  -9   6      112.44       95.16     24.00 o
   3  -9   6      246.27      235.01     33.65 o
   4  -9   6      237.01      225.67     33.71 o
   5  -9   6       20.04       16.03     17.27 o
   6  -9   6       60.76       70.45     22.45 o
   7  -9   6        5.06       14.21     47.98 o
 -11  -8   6       13.30       17.37     27.72 o
 -10  -8   6       86.74       98.45     25.61 o
  -9  -8   6       76.15       51.21     21.81 o
  -8  -8   6       43.22       43.33     15.72 o
  -7  -8   6       57.59       55.13     26.57 o
  -6  -8   6      245.73      241.78     21.62 o
  -5  -8   6       91.08      102.92     14.41 o
  -4  -8   6      197.91      196.58     18.82 o
  -3  -8   6     2248.35     2230.68     58.56 o
  -2  -8   6      435.82      452.44     28.01 o
  -1  -8   6     1482.13     1450.42     60.45 o
   0  -8   6     1448.57     1429.24     65.45 o
   1  -8   6      249.22      251.34     25.75 o
   2  -8   6        2.65        7.70      9.43 o
   3  -8   6       36.12       21.36     11.18 o
   4  -8   6       18.78       17.61     16.10 o
   5  -8   6       14.13       -6.60     16.83 o
   6  -8   6        7.08        9.22     32.43 o
   7  -8   6       25.46       41.63     21.11 o
   8  -8   6        0.51       12.89     20.02 o
 -12  -7   6       31.79       49.08     19.73 o
 -11  -7   6       79.40       98.67     24.37 o
 -10  -7   6        1.58      -23.52     18.80 o
  -9  -7   6       77.55       45.32     66.43 o
  -8  -7   6      185.35      176.73     26.94 o
  -7  -7   6      412.52      410.93     36.88 o
  -6  -7   6       41.74       46.10     10.25 o
  -5  -7   6      369.31      387.13     25.07 o
  -4  -7   6     1373.90     1442.98     47.08 o
  -3  -7   6     1533.59     1539.75     48.19 o
  -2  -7   6      357.49      340.12     22.97 o
  -1  -7   6      331.48      403.00     26.17 o
   0  -7   6     1281.93     1270.00     44.67 o
   1  -7   6       17.52        4.29      9.68 o
   2  -7   6        6.10       10.30      7.04 o
   3  -7   6      143.75      106.34     14.35 o
   4  -7   6        1.98      -27.98     19.60 o
   5  -7   6       13.69       12.93     16.89 o
   6  -7   6       16.71       16.29     27.74 o
   7  -7   6       34.70       25.59     81.82 o
   8  -7   6       25.23       27.38     47.10 o
   9  -7   6       72.01       93.09     32.61 o
 -12  -6   6       28.96       22.64     16.76 o
 -11  -6   6       32.72       70.48     19.39 o
 -10  -6   6       86.78       66.56     22.69 o
  -9  -6   6       29.10        2.56     17.58 o
  -8  -6   6      187.72      164.80     25.73 o
  -7  -6   6        7.53        7.66     13.25 o
  -6  -6   6      497.21      529.20     27.59 o
  -5  -6   6      103.20      116.30     14.05 o
  -4  -6   6     4327.28     4127.87     77.22 o
  -3  -6   6      810.87      782.76     33.46 o
  -2  -6   6      205.99      226.21     18.38 o
  -1  -6   6     1579.09     1432.98     55.00 o
   0  -6   6      666.32      650.11     32.00 o
   1  -6   6     1078.94     1020.93     39.22 o
   2  -6   6      210.08      186.74     17.90 o
   3  -6   6       35.87       48.47     15.09 o
   4  -6   6       39.35       36.18     17.59 o
   5  -6   6     1773.28     1758.76    112.46 o
   6  -6   6       21.38       27.16     15.96 o
   7  -6   6        0.36       39.22     29.44 o
   8  -6   6      332.31      351.98     42.98 o
   9  -6   6      135.36      143.60     32.11 o
  10  -6   6       77.44      143.95     34.99 o
 -12  -5   6        0.20        2.51     28.03 o
 -11  -5   6      199.59      234.32     29.26 o
 -10  -5   6      207.09      254.60     28.53 o
  -9  -5   6       83.41       68.31     19.08 o
  -8  -5   6      290.00      257.14     32.09 o
  -7  -5   6       36.61        6.30     13.37 o
  -6  -5   6      212.20      217.95     16.12 o
  -5  -5   6     1163.44     1219.95     45.61 o
  -4  -5   6     1365.55     1391.09     35.05 o
  -3  -5   6        5.03        5.18     12.35 o
  -2  -5   6      807.73      875.78     34.02 o
  -1  -5   6      219.08      237.04     21.96 o
   0  -5   6      490.31      480.34     31.22 o
   1  -5   6      112.76       98.18     13.39 o
   2  -5   6       23.70       29.81     10.96 o
   3  -5   6      771.29      793.83     35.42 o
   4  -5   6       29.22       32.54     11.18 o
   5  -5   6     2298.92     2100.14     86.47 o
   6  -5   6     2628.55     2847.20    238.01 o
   7  -5   6      994.23     1032.29     64.48 o
   8  -5   6      393.16      382.73     43.08 o
   9  -5   6      198.28      199.42     33.38 o
  10  -5   6      103.66      102.71     26.64 o
  11  -5   6       24.61       26.74     24.07 o
 -12  -4   6       54.91       54.81     15.90 o
 -11  -4   6      160.20      230.31     29.48 o
 -10  -4   6      208.07      226.28     27.08 o
  -9  -4   6       20.02       10.54     18.87 o
  -8  -4   6       30.09        0.81     29.45 o
  -7  -4   6      266.39      299.84     32.06 o
  -6  -4   6     1793.56     1736.10     42.12 o
  -5  -4   6     1623.78     1683.65     43.21 o
  -4  -4   6        7.20        8.85      6.22 o
  -3  -4   6     1810.46     1988.57     34.93 o
  -2  -4   6     1372.37     1448.56     41.85 o
  -1  -4   6     2498.84     2492.18     67.14 o
   0  -4   6       14.45        5.07      7.50 o
   1  -4   6     3405.42     3626.14     80.90 o
   2  -4   6      117.11      157.71     15.77 o
   3  -4   6      237.52      263.17     20.41 o
   4  -4   6       14.58        3.78      7.76 o
   5  -4   6     5413.56     5162.10    295.78 o
   6  -4   6       67.23      143.84     25.38 o
   7  -4   6      459.31      568.72     58.61 o
   8  -4   6      274.72      227.37     34.88 o
   9  -4   6      462.81      470.23     46.56 o
  10  -4   6      103.38       98.57     26.84 o
  11  -4   6        8.09       11.44     20.97 o
  12  -4   6       27.09        6.63     19.27 o
 -12  -3   6        3.04       -5.61     24.65 o
 -11  -3   6       27.93       37.26     15.37 o
 -10  -3   6        0.44      -13.07     20.74 o
  -9  -3   6      123.47      136.58     27.41 o
  -8  -3   6       56.79       29.82     12.34 o
  -7  -3   6      287.23      307.68     26.66 o
  -6  -3   6      839.77      936.07     51.74 o
  -5  -3   6      524.01      509.07     20.17 o
  -4  -3   6       70.30       75.66      5.89 o
  -3  -3   6     2210.62     2364.60     43.71 o
  -2  -3   6    10263.42    10477.64     90.49 o
  -1  -3   6     1900.58     2003.41     47.52 o
   0  -3   6     2580.23     2718.68     67.48 o
   1  -3   6     2975.65     3219.95     75.53 o
   2  -3   6      735.73      806.65     38.57 o
   3  -3   6      231.53      239.18     19.29 o
   4  -3   6     2515.36     2549.95     61.90 o
   5  -3   6      144.91      142.92     16.45 o
   6  -3   6      181.61      164.82     14.48 o
   7  -3   6     1542.71     1575.95     89.69 o
   8  -3   6       33.91       36.54     19.19 o
   9  -3   6       18.13       -5.46     17.77 o
  10  -3   6       63.88       21.54     16.60 o
  11  -3   6        7.06        2.91     16.45 o
  12  -3   6        5.48        9.56     19.79 o
 -11  -2   6       47.85       79.00     20.69 o
 -10  -2   6       11.06       10.90     14.00 o
  -9  -2   6       36.60       25.73     12.74 o
  -8  -2   6      186.98      223.72     38.90 o
  -7  -2   6       15.59       -0.62     11.65 o
  -6  -2   6       74.35       58.46     13.12 o
  -5  -2   6      176.20      190.53     23.20 o
  -4  -2   6      109.81       89.08      6.40 o
  -3  -2   6     3398.40     3405.14     46.89 o
  -2  -2   6     5805.55     5754.33     64.48 o
  -1  -2   6      580.18      627.65     21.93 o
   0  -2   6     2745.10     2676.38     65.39 o
   1  -2   6     2130.04     2257.19     61.64 o
   2  -2   6       71.30      102.78     16.01 o
   3  -2   6     1421.16     1442.19     51.16 o
   4  -2   6      279.51      253.41     15.95 o
   5  -2   6      132.66      136.84     11.76 o
   6  -2   6     2141.25     2025.60     66.30 o
   7  -2   6     2207.52     2238.11     52.91 o
   8  -2   6      660.35      669.72     47.03 o
   9  -2   6       11.88       -5.12     14.09 o
  10  -2   6     1012.81     1079.92     65.28 o
  11  -2   6        9.50      -20.25     18.29 o
  12  -2   6       13.22        1.49     19.71 o
  13  -2   6        0.39      -10.12     18.69 o
 -11  -1   6       18.65       11.18     14.12 o
 -10  -1   6        3.66       -6.05     12.66 o
  -9  -1   6       14.46       21.85     13.16 o
  -8  -1   6      654.27      572.97     38.20 o
  -7  -1   6      684.28      590.01     35.99 o
  -6  -1   6       20.15       19.21     16.07 o
  -5  -1   6      598.00      636.22     33.79 o
  -4  -1   6      835.30      777.53     32.12 o
  -3  -1   6     1416.42     1325.02     31.41 o
  -2  -1   6      488.67      454.57     17.70 o
  -1  -1   6     1929.61     1970.52     37.86 o
   0  -1   6     1707.88     1814.38     59.44 o
   1  -1   6        3.38       -4.20      5.88 o
   2  -1   6     2088.93     2395.99     73.03 o
   3  -1   6       58.26       55.46     15.39 o
   4  -1   6       12.50       18.28      7.51 o
   5  -1   6     3091.83     3183.63     38.23 o
   6  -1   6     2468.05     2566.70     46.57 o
   7  -1   6       63.44       58.13     16.93 o
   8  -1   6      105.71       93.98     19.50 o
   9  -1   6     1799.49     1802.38     99.90 o
  10  -1   6      154.05      136.03     24.56 o
  11  -1   6      212.06      148.11     26.63 o
  12  -1   6      173.72      183.81     29.50 o
  13  -1   6        5.52      -16.68     18.03 o
 -11   0   6        1.06      -15.73     15.29 o
 -10   0   6       99.72      113.63     21.68 o
  -9   0   6      165.63      160.41     22.68 o
  -8   0   6        4.93        7.35     11.42 o
  -7   0   6      442.60      372.74     29.03 o
  -6   0   6      663.01      654.01     36.35 o
  -5   0   6       85.15       75.60      6.92 o
  -4   0   6     1306.97     1289.91     30.54 o
  -3   0   6     2566.10     2618.50     44.02 o
  -2   0   6     2117.67     2108.32     32.66 o
  -1   0   6      651.37      653.60     19.14 o
   0   0   6      860.34      898.28     24.51 o
   1   0   6      607.24      590.26     24.78 o
   2   0   6      117.41      124.29     32.18 o
   3   0   6      458.72      481.23     44.00 o
   4   0   6     1833.71     1975.72     59.54 o
   5   0   6     4116.85     4729.73     58.12 o
   6   0   6     2290.78     2466.05     43.05 o
   7   0   6     1343.26     1288.08     71.13 o
   8   0   6      782.14      737.04     45.03 o
   9   0   6      997.34      908.85     53.10 o
  10   0   6        0.08      -13.37     16.86 o
  11   0   6      234.75      236.49     30.09 o
  12   0   6        1.66       -1.70     15.68 o
  13   0   6       84.45      139.81     28.72 o
  14   0   6       32.87       36.05     21.88 o
 -11   1   6       16.84       14.61     16.20 o
 -10   1   6      161.29      181.83     26.41 o
  -9   1   6        1.46       -2.02     14.43 o
  -8   1   6        3.75      -13.71     14.27 o
  -7   1   6       65.22      102.22     17.43 o
  -6   1   6      614.07      581.59     19.59 o
  -5   1   6      465.17      433.59     19.20 o
  -4   1   6     2873.42     2794.29     72.53 o
  -3   1   6     1099.23     1197.57     31.05 o
  -2   1   6       17.83       -2.09      6.29 o
  -1   1   6     1254.48     1210.65     25.31 o
   0   1   6     9057.44     9019.38     94.22 o
   1   1   6      186.44      204.66     11.84 o
   2   1   6       33.70       39.00      6.01 o
   3   1   6      445.13      485.98     17.06 o
   4   1   6      651.01      728.75     36.41 o
   5   1   6     1509.49     1488.35     53.89 o
   6   1   6     5324.74     5467.76     87.28 o
   7   1   6      566.93      563.50     36.25 o
   8   1   6     1022.41     1021.57     50.11 o
   9   1   6      712.37      682.76     43.94 o
  10   1   6      318.26      340.56     34.47 o
  11   1   6       44.46       65.25     31.00 o
  12   1   6      298.38      351.64     37.76 o
  13   1   6        1.66        3.83     17.43 o
  14   1   6       10.94       -4.22     17.98 o
 -10   2   6        0.20        8.45     14.30 o
  -9   2   6       63.61       63.04     15.91 o
  -8   2   6        0.51        9.53     12.44 o
  -7   2   6      307.97      269.14     26.50 o
  -6   2   6       77.91       68.20     14.54 o
  -5   2   6      200.69      173.71     19.71 o
  -4   2   6      240.19      240.31     10.97 o
  -3   2   6       16.71       -1.45      6.99 o
  -2   2   6     3586.37     3461.59     43.22 o
  -1   2   6    11397.67    11713.84     79.28 o
   0   2   6        9.30        8.66      4.06 o
   1   2   6      795.14      910.77     21.57 o
   2   2   6     6361.69     6427.01     58.53 o
   3   2   6     1432.49     1389.28     46.95 o
   4   2   6        3.57        2.44      8.17 o
   5   2   6     6779.79     6918.97    113.25 o
   6   2   6     1184.37     1213.37     40.72 o
   7   2   6     5497.88     5582.70    132.44 o
   8   2   6     3795.89     3683.13    145.30 o
   9   2   6       58.81       54.14      7.68 o
  10   2   6      125.62       76.54     14.86 o
  11   2   6      181.90      130.80     28.89 o
  12   2   6       22.44       28.92     29.62 o
  13   2   6      107.44       78.44     21.49 o
  14   2   6       10.70        8.24     16.96 o
  15   2   6        8.70       13.52     20.21 o
 -10   3   6       43.00       68.94     21.09 o
  -9   3   6        5.16       12.26     12.85 o
  -8   3   6      207.14      204.72     24.48 o
  -7   3   6        0.31       -2.47     11.20 o
  -6   3   6        2.23       -0.72      6.21 o
  -5   3   6      397.01      350.30     18.43 o
  -4   3   6       33.44       40.09      6.60 o
  -3   3   6       23.35       18.69      6.09 o
  -2   3   6     2292.71     2261.42     47.36 o
  -1   3   6      209.20      153.32     10.63 o
   0   3   6       64.85       55.98      5.90 o
   1   3   6     4697.32     4635.61     92.95 o
   2   3   6      303.03      241.71     15.17 o
   3   3   6       42.17       43.34      5.98 o
   4   3   6      599.49      568.70     19.36 o
   5   3   6     3575.61     3668.21    118.60 o
   6   3   6     2212.68     2195.25     58.87 o
   7   3   6     8643.37     8160.59    180.73 o
   8   3   6     1646.91     1536.76     34.10 o
   9   3   6       18.14       27.10     10.29 o
  10   3   6      374.23      374.77     21.01 o
  11   3   6      501.48      494.17     26.69 o
  12   3   6       49.50       45.06      9.53 o
  13   3   6       58.38       50.82     22.21 o
  14   3   6        3.27       15.36     16.72 o
  15   3   6       59.40       71.73     28.05 o
  -9   4   6      147.90      157.44     27.85 o
  -8   4   6      169.14      123.39     19.23 o
  -7   4   6       27.23       13.16     11.24 o
  -6   4   6       88.90       78.57     11.68 o
  -5   4   6       10.79        9.42      7.52 o
  -4   4   6       22.52       12.50      6.36 o
  -3   4   6     1737.64     1777.97     44.93 o
  -2   4   6      119.64      115.07     10.31 o
  -1   4   6      145.29      146.32     12.84 o
   0   4   6     9218.64     9622.74     94.10 o
   1   4   6      306.04      391.24     28.81 o
   2   4   6     7215.10     7469.22    103.79 o
   3   4   6     1866.14     2041.64     41.82 o
   4   4   6      710.54      758.43     35.74 o
   5   4   6      392.45      427.33     28.67 o
   6   4   6     2584.17     2514.11     40.18 o
   7   4   6     1889.18     1865.51     58.40 o
   8   4   6      687.67      641.15     48.58 o
   9   4   6       53.96       40.06      8.64 o
  10   4   6     1890.77     1756.38     44.76 o
  11   4   6     1147.51     1152.51     41.30 o
  12   4   6      134.69      111.07     12.34 o
  13   4   6       15.48        4.30     12.65 o
  14   4   6       88.77      114.36     18.34 o
  15   4   6       10.65       10.62     28.56 o
  -9   5   6        3.15       10.74     15.95 o
  -8   5   6       92.31       71.69     19.30 o
  -7   5   6       15.55       34.05     17.35 o
  -6   5   6       13.17       17.71      9.89 o
  -5   5   6      286.51      312.94     21.82 o
  -4   5   6      976.65     1106.96     37.47 o
  -3   5   6      262.77      241.58     17.57 o
  -2   5   6      253.69      236.53     19.64 o
  -1   5   6     3273.21     3108.04    100.08 o
   0   5   6     8699.42     8906.56    166.14 o
   1   5   6      446.15      431.41     25.57 o
   2   5   6      925.12      915.21     37.20 o
   3   5   6     4113.59     4384.37     64.51 o
   4   5   6     1573.89     1504.50     50.90 o
   5   5   6     1905.90     2205.09     63.36 o
   6   5   6      851.20      901.19     33.86 o
   7   5   6     1280.90     1312.05     38.68 o
   8   5   6      338.26      323.43     25.63 o
   9   5   6      826.29      835.05     40.09 o
  10   5   6      203.51      243.38     23.49 o
  11   5   6      505.41      476.33     26.10 o
  12   5   6      830.77      833.48     35.24 o
  13   5   6      174.21      200.70     19.69 o
  14   5   6       42.94       30.07     22.74 o
  15   5   6      239.40      261.24     50.50 o
  -8   6   6        3.05       20.81     17.19 o
  -7   6   6       30.82       44.66     20.38 o
  -6   6   6        6.00       -8.52     10.45 o
  -5   6   6       43.68       31.69     15.74 o
  -4   6   6      488.53      596.64     29.24 o
  -3   6   6      969.50     1056.17     45.12 o
  -2   6   6       49.51       61.87     12.82 o
  -1   6   6     2109.75     2097.98     83.17 o
   0   6   6     3744.43     4001.58    108.59 o
   1   6   6      188.06      213.36     26.69 o
   2   6   6      141.75      180.42     22.73 o
   3   6   6      479.92      546.35     30.80 o
   4   6   6     1489.66     1587.02     52.91 o
   5   6   6      961.11     1073.34     45.07 o
   6   6   6     1413.96     1529.94     48.24 o
   7   6   6     1102.12     1005.48     39.16 o
   8   6   6     2593.14     2612.88     67.49 o
   9   6   6     1156.24     1206.71     53.34 o
  10   6   6      136.32      120.63     17.54 o
  11   6   6     2432.49     2478.99     72.52 o
  12   6   6      115.04       89.53     15.45 o
  13   6   6        3.15       10.37     11.35 o
  14   6   6       11.07       14.28     21.19 o
  15   6   6       13.68       10.22     20.83 o
  -7   7   6       19.72       28.86     28.79 o
  -6   7   6        6.85       12.54      9.92 o
  -5   7   6       18.98        8.84      9.66 o
  -4   7   6      328.33      346.25     40.13 o
  -3   7   6      118.52      158.51     25.91 o
  -2   7   6      114.75      135.80     16.91 o
  -1   7   6      264.62      242.27     21.42 o
   0   7   6      999.74      941.59     54.54 o
   1   7   6       94.53       70.86     16.52 o
   2   7   6      115.19       71.95     17.82 o
   3   7   6     1139.00     1170.10     44.71 o
   4   7   6        1.27       14.81     18.99 o
   5   7   6     1361.66     1369.76     41.50 o
   6   7   6     6035.83     5773.19    102.44 o
   7   7   6      281.07      324.35     24.27 o
   8   7   6     4247.26     4406.10    148.19 o
   9   7   6     3122.01     3096.45     69.68 o
  10   7   6     1972.81     2058.49     59.01 o
  11   7   6     1002.20     1133.56     45.77 o
  12   7   6      603.37      630.97     35.95 o
  13   7   6        2.04      -28.04     25.52 o
  14   7   6      498.54      507.83     59.47 o
  15   7   6       22.80       46.87     27.36 o
  -6   8   6        4.39        8.64     17.22 o
  -5   8   6        4.77        7.02     11.21 o
  -4   8   6       73.87       66.39     15.06 o
  -3   8   6      425.37      469.55     42.91 o
  -2   8   6      246.84      276.30     25.21 o
  -1   8   6      282.69      299.32     23.71 o
   0   8   6        3.02       -0.25      9.01 o
   1   8   6      315.37      323.39     32.12 o
   2   8   6     1343.16     1273.76     60.95 o
   3   8   6      283.74      303.81     30.97 o
   4   8   6      118.23      107.12     22.75 o
   5   8   6     5114.19     5134.88    104.40 o
   6   8   6      964.79      855.91     41.58 o
   7   8   6       91.28      138.50     18.19 o
   8   8   6     5177.04     5179.89    136.68 o
   9   8   6      176.76      185.77     16.29 o
  10   8   6      161.86      195.36     17.62 o
  11   8   6      100.34       92.37     15.16 o
  12   8   6        5.93       22.48     20.71 o
  13   8   6       52.94       69.15     26.74 o
  14   8   6       16.84       68.76     30.55 o
  15   8   6        2.14       17.94     23.70 o
  -6   9   6       99.89      167.66     40.37 o
  -5   9   6        6.37       19.89     19.95 o
  -4   9   6      232.60      254.39     41.97 o
  -3   9   6      209.01      253.17     27.08 o
  -2   9   6      449.25      567.81     35.11 o
  -1   9   6      136.87      138.26     24.34 o
   0   9   6      788.15      829.83     38.95 o
   1   9   6     2535.00     2502.56     59.04 o
   2   9   6       12.37       27.84      9.26 o
   3   9   6      176.16      177.24     24.67 o
   4   9   6      936.56      930.29     42.97 o
   5   9   6       61.25       10.40     14.91 o
   6   9   6      215.23      167.08     19.75 o
   7   9   6     3947.40     3970.48     96.54 o
   8   9   6     1932.85     2136.05     72.07 o
   9   9   6      294.30      276.43     17.59 o
  10   9   6      194.73      246.13     40.77 o
  11   9   6     1343.67     1507.83     97.52 o
  12   9   6      191.32      204.84     43.17 o
  13   9   6      311.29      316.92     50.93 o
  14   9   6        0.93        7.15     23.23 o
  15   9   6      142.41      173.03     38.11 o
  16   9   6       23.17       14.89     20.83 o
  -5  10   6        1.02       10.37     20.98 o
  -4  10   6       39.38       13.71     18.84 o
  -3  10   6      103.48      137.26     43.20 o
  -2  10   6       60.40      168.67     36.47 o
  -1  10   6      101.32       91.59     15.40 o
   0  10   6     3632.02     3826.10    102.11 o
   1  10   6     1399.59     1489.97     52.14 o
   2  10   6       16.95       19.28      7.99 o
   3  10   6     2049.70     2049.44     63.98 o
   4  10   6     1125.29     1135.41     78.15 o
   5  10   6        2.80       -7.10     20.00 o
   6  10   6     1299.00     1274.14     47.17 o
   7  10   6      485.41      545.99     25.52 o
   8  10   6      128.92      139.08     64.68 o
   9  10   6      212.79      229.41     38.27 o
  10  10   6     2190.51     2154.48    117.50 o
  11  10   6       14.59       -0.20     21.37 o
  12  10   6        7.49      -18.26     24.25 o
  13  10   6       35.01       -4.95     23.02 o
  14  10   6      140.41      132.43     32.69 o
  15  10   6       29.03       28.88     18.61 o
  16  10   6       50.32       99.20     35.59 o
  -4  11   6        0.99      -16.27     23.27 o
  -3  11   6       80.84       44.50     23.08 o
  -2  11   6      478.77      464.02     58.22 o
  -1  11   6        0.95       -5.38     17.67 o
   0  11   6     1356.17     1403.13     70.71 o
   1  11   6      139.30      161.67     15.77 o
   2  11   6       45.23       18.98     10.16 o
   3  11   6      359.86      287.43     41.88 o
   4  11   6      362.37      344.67     48.24 o
   5  11   6      808.42      667.98     62.51 o
   6  11   6      125.84      100.84     20.45 o
   7  11   6       46.94       40.44     20.76 o
   8  11   6      556.45      633.25     65.28 o
  10  11   6      460.88      453.35     56.80 o
  11  11   6        3.25       36.24     24.43 o
  12  11   6      977.43     1046.89     87.28 o
  13  11   6      311.82      289.69     52.39 o
  14  11   6       11.96      -18.56     25.98 o
  15  11   6       13.81      -19.37     27.92 o
  -3  12   6      140.71      148.27     29.20 o
  -2  12   6       14.70      -15.37     16.94 o
  -1  12   6       91.37      101.41     52.03 o
   0  12   6      285.62      265.53     34.83 o
   1  12   6       14.66      -29.56     19.71 o
   2  12   6       78.84       50.09     14.87 o
   3  12   6      148.91      140.41     22.95 o
   4  12   6      340.31      300.14     46.26 o
   5  12   6       23.16       -2.54     24.89 o
   6  12   6       34.03        5.76     27.85 o
   7  12   6        3.29        3.33     22.56 o
   8  12   6      372.42      510.80     66.54 o
  13  12   6        0.12      -10.39     22.87 o
  14  12   6        0.75      -38.78     29.69 o
  15  12   6       20.81      -11.21     26.51 o
  -2  13   6       23.40       37.27     21.12 o
  -1  13   6        5.50       -8.79     19.91 o
   0  13   6      183.41      197.07     32.12 o
   1  13   6       37.77       47.97     26.70 o
   2  13   6       22.43       -6.60     20.79 o
   3  13   6       60.85       44.14     15.29 o
   4  13   6       12.80        8.57     16.01 o
   5  13   6      200.33      104.83     35.17 o
   6  13   6      437.22      496.00     63.16 o
   7  13   6      240.48      141.97     35.32 o
   8  13   6       29.77       12.46     20.59 o
  -1  14   6       70.37       84.80     32.31 o
   0  14   6       64.27      105.53     29.91 o
   1  14   6        8.54        8.15     31.31 o
   2  14   6      187.03      180.85     31.58 o
   3  14   6       19.25       -1.78     19.35 o
   4  14   6       90.66       45.28     16.52 o
   5  14   6      100.87       39.18     15.59 o
   6  14   6      228.70      176.77     40.73 o
   7  14   6       36.29       12.09     29.22 o
   8  14   6      688.23      776.52     84.15 o
   1  15   6      132.55      141.77     32.20 o
   2  15   6       80.01      109.21     53.66 o
   3  15   6        0.97        8.31     24.45 o
   4  15   6       53.77       31.81     16.37 o
   5  15   6       11.60        4.46     17.49 o
   6  15   6        1.45       19.43     26.30 o
   7  15   6      604.14      687.43     84.92 o
   8  15   6      887.07      899.57     96.65 o
   3  16   6       41.30       71.61     29.12 o
   4  16   6        0.13       -1.27     27.79 o
   5  16   6        6.30       20.51     29.74 o
   6  16   6      278.59      279.20     53.45 o
   7  16   6      274.13      296.92     40.03 o
   8  16   6       37.11       28.51     21.37 o
   6  17   6        3.35        4.13     22.83 o
   7  17   6       41.12       34.84     34.73 o
   8  17   6        6.49        7.91     25.62 o
   9  17   6       17.49      -49.39     32.93 o
  10  17   6      215.38      217.50     47.85 o
  -5 -13   7        4.20      -11.64     25.07 o
  -4 -13   7        4.80       27.81     28.33 o
  -3 -13   7       45.00       25.31     17.92 o
  -2 -13   7       83.66       95.39     27.60 o
  -1 -13   7       43.40       22.77     28.31 o
  -8 -12   7       41.44       60.28     21.45 o
  -7 -12   7      113.19      125.14     25.08 o
  -6 -12   7        9.56       48.40     28.05 o
  -5 -12   7        4.10      -25.57     29.72 o
  -4 -12   7        6.61       -8.88     13.42 o
  -3 -12   7       59.79       32.57     15.85 o
  -2 -12   7      145.18       73.73     42.77 o
  -1 -12   7       29.94       22.99     16.57 o
   0 -12   7        4.36       10.99     22.58 o
   1 -12   7        3.88      -12.44     24.96 o
   2 -12   7       26.36       50.64     25.20 o
  -9 -11   7        0.96       29.71     20.18 o
  -8 -11   7        7.50       11.07     36.32 o
  -7 -11   7        4.97        0.68     18.85 o
  -6 -11   7       32.47       29.70     14.25 o
  -5 -11   7       24.54       21.99     12.53 o
  -4 -11   7       45.80       61.96     14.46 o
  -3 -11   7       23.38       41.25     31.78 o
  -2 -11   7      301.17      269.44     34.35 o
  -1 -11   7       30.63      -13.47     19.19 o
   0 -11   7       57.76       58.56     23.56 o
   1 -11   7      188.33      179.39     32.51 o
   2 -11   7      247.34      271.82     39.76 o
   3 -11   7       75.26      102.49     29.59 o
   4 -11   7       10.11       -6.18     21.28 o
 -10 -10   7        1.12      -14.30     20.56 o
  -9 -10   7       37.49       25.63     18.29 o
  -8 -10   7       10.93        3.29     18.92 o
  -7 -10   7        0.56       -4.55     16.78 o
  -6 -10   7        2.64       -1.53     12.32 o
  -5 -10   7       55.84       52.16     12.09 o
  -4 -10   7       25.76       21.15      9.14 o
  -3 -10   7       19.72       27.14     12.30 o
  -2 -10   7      220.97      207.57     21.34 o
  -1 -10   7      224.71      193.15     29.29 o
   0 -10   7       64.54       41.21     22.25 o
   1 -10   7      581.85      620.36     52.72 o
   2 -10   7       23.63       23.80     20.41 o
   3 -10   7       13.03       32.77     52.31 o
   4 -10   7        0.24       27.57     22.58 o
   5 -10   7        5.10       16.69     24.77 o
 -10  -9   7      229.36      275.48     38.57 o
  -9  -9   7       49.30       62.67     28.38 o
  -8  -9   7       54.39       36.61     16.39 o
  -7  -9   7       40.22        1.84     14.89 o
  -6  -9   7      191.08      170.93     20.08 o
  -5  -9   7       12.91        2.39     10.69 o
  -4  -9   7        5.97        0.71     15.09 o
  -3  -9   7       12.44        6.72     16.18 o
  -2  -9   7      681.93      697.02     37.36 o
  -1  -9   7      251.65      235.28     23.45 o
   0  -9   7      119.39      167.84     19.21 o
   1  -9   7       21.01       24.74     56.28 o
   2  -9   7       86.01       78.66     37.14 o
   3  -9   7        6.95       -4.56     15.64 o
   4  -9   7       74.17       38.09     21.56 o
   5  -9   7        9.16        2.48     21.18 o
   6  -9   7      248.61      244.65     39.24 o
   7  -9   7        1.80       15.72     23.24 o
 -11  -8   7      221.75      245.45     38.09 o
 -10  -8   7      239.34      298.51     77.71 o
  -9  -8   7      277.35      288.43     38.22 o
  -8  -8   7      187.91      193.08     31.98 o
  -7  -8   7      380.17      348.15     37.59 o
  -6  -8   7      352.01      359.39     41.15 o
  -5  -8   7      742.62      762.55     39.03 o
  -4  -8   7       51.29       55.57     13.05 o
  -3  -8   7      108.65       78.66     15.34 o
  -2  -8   7       42.35       51.19     20.45 o
  -1  -8   7      434.53      487.00     30.75 o
   0  -8   7      164.98      160.65     17.96 o
   1  -8   7       36.59       26.33     12.45 o
   2  -8   7       62.83       63.25     14.04 o
   3  -8   7       36.83       -0.19     25.79 o
   4  -8   7       48.24       38.08     26.92 o
   5  -8   7      248.79      213.33     33.01 o
   6  -8   7       28.66       19.78     20.17 o
   7  -8   7      230.95      252.13     46.57 o
   8  -8   7        7.75        5.44     24.92 o
 -11  -7   7       25.04       45.85     22.33 o
 -10  -7   7       92.56      101.26     26.68 o
  -9  -7   7      141.33      180.40     31.19 o
  -8  -7   7      179.66      167.19     28.74 o
  -7  -7   7      554.81      568.23     46.40 o
  -6  -7   7      637.54      691.63     35.38 o
  -5  -7   7       56.49       60.27     13.08 o
  -4  -7   7       32.00       41.01     12.22 o
  -3  -7   7      193.29      227.92     21.15 o
  -2  -7   7     2663.63     2643.09     82.52 o
  -1  -7   7     1648.98     1761.08     56.98 o
   0  -7   7      388.31      401.27     27.91 o
   1  -7   7      600.67      662.22     44.08 o
   2  -7   7      286.85      309.52     23.53 o
   3  -7   7       25.55       15.86     11.58 o
   4  -7   7        1.09      -16.61     11.07 o
   5  -7   7        1.01       -6.69     14.79 o
   6  -7   7      183.19      211.85     35.84 o
   7  -7   7      200.43      208.09     33.22 o
   8  -7   7        6.13       17.51     17.22 o
   9  -7   7       89.06      143.09     32.41 o
 -11  -6   7        0.67       23.84     17.55 o
 -10  -6   7       51.08       76.70     40.62 o
  -9  -6   7       26.16       25.98     15.95 o
  -8  -6   7       42.14       46.87     20.40 o
  -7  -6   7     1105.55     1067.04     64.67 o
  -6  -6   7       18.91       26.98      9.59 o
  -5  -6   7       31.36       23.11      9.37 o
  -4  -6   7      347.91      400.41     26.16 o
  -3  -6   7     1305.19     1419.91     46.96 o
  -2  -6   7      858.17      917.59     37.99 o
  -1  -6   7     2554.23     2492.33     77.09 o
   0  -6   7       27.08       28.11     13.19 o
   1  -6   7      898.58      946.19     49.54 o
   2  -6   7     2788.29     2720.18     68.52 o
   3  -6   7      837.36      930.65     40.90 o
   4  -6   7     3582.01     3873.16    100.56 o
   5  -6   7      103.25       88.90     53.29 o
   6  -6   7       77.74       78.11     23.48 o
   7  -6   7       50.68       53.62     20.76 o
   8  -6   7      102.09      129.16     28.59 o
   9  -6   7       86.20       79.45     27.15 o
  10  -6   7        1.16      -25.07     21.74 o
 -11  -5   7       40.98       69.81     22.84 o
 -10  -5   7       41.91       63.17     18.01 o
  -9  -5   7       58.62       82.37     20.42 o
  -8  -5   7      413.93      414.56     42.23 o
  -7  -5   7      315.11      331.86     37.08 o
  -6  -5   7      178.13      186.59     27.15 o
  -5  -5   7      250.25      239.17     19.75 o
  -4  -5   7       27.21       25.35      9.38 o
  -3  -5   7      323.43      345.12     23.53 o
  -2  -5   7      397.40      381.04     23.90 o
  -1  -5   7      358.00      333.14     28.63 o
   0  -5   7        3.38        9.90      9.20 o
   1  -5   7      819.81      910.13     45.83 o
   2  -5   7     4416.56     4580.54    129.56 o
   3  -5   7       13.15       27.87     11.84 o
   4  -5   7      117.39      149.59     18.26 o
   5  -5   7       34.23       30.65     13.91 o
   6  -5   7      178.07      215.05     39.21 o
   7  -5   7       32.62       21.78     32.73 o
   8  -5   7      206.32      240.78     35.07 o
   9  -5   7       10.78       -0.60     15.78 o
  10  -5   7       61.95       49.06     23.19 o
  11  -5   7       16.55       23.29     19.80 o
 -11  -4   7        4.01       -9.83     15.97 o
 -10  -4   7       33.75       38.78     17.36 o
  -9  -4   7      538.45      525.29     40.56 o
  -8  -4   7      275.53      256.34     27.22 o
  -7  -4   7       30.78       14.07     16.06 o
  -6  -4   7        0.84       -5.26     14.15 o
  -5  -4   7     1883.17     1840.97     58.81 o
  -4  -4   7       15.44       20.32      5.90 o
  -3  -4   7      112.35      121.00     14.07 o
  -2  -4   7      144.42      122.68     13.37 o
  -1  -4   7     1689.58     1626.59     58.89 o
   0  -4   7       69.95       66.57     16.39 o
   1  -4   7     4614.27     4730.90     99.96 o
   2  -4   7       23.83       30.69     24.87 o
   3  -4   7      390.26      390.76     30.85 o
   4  -4   7      833.68      776.10     42.73 o
   5  -4   7     2074.72     2054.72     61.50 o
   6  -4   7       17.05        2.78     50.77 o
   7  -4   7      147.78      119.83     25.15 o
   8  -4   7       37.78       42.70     19.79 o
   9  -4   7        3.52      -11.56     41.25 o
  10  -4   7      321.64      277.35     38.79 o
  11  -4   7       24.36       43.63     27.23 o
 -11  -3   7        0.02        3.77     16.22 o
 -10  -3   7       69.04      104.30     21.39 o
  -9  -3   7       69.45       79.01     18.27 o
  -8  -3   7      297.01      337.02     30.94 o
  -7  -3   7      197.79      222.22     25.12 o
  -6  -3   7      662.61      583.32     43.77 o
  -5  -3   7      924.92      833.52     39.21 o
  -4  -3   7      230.25      205.06     10.64 o
  -3  -3   7        4.03        2.52      5.36 o
  -2  -3   7        6.91       -1.66      7.39 o
  -1  -3   7      648.94      670.03     37.44 o
   0  -3   7     7636.12     7417.14    228.16 o
   1  -3   7      761.08      665.42     37.35 o
   2  -3   7      408.70      354.65     28.13 o
   3  -3   7     1742.30     1698.96     51.80 o
   4  -3   7      140.01      132.53     15.80 o
   5  -3   7      525.17      567.17     32.04 o
   6  -3   7      410.27      369.38     51.17 o
   7  -3   7       28.25       -0.78     13.36 o
   8  -3   7      175.85      137.69     25.93 o
   9  -3   7       39.41       -6.28     17.94 o
  10  -3   7       25.95       29.15     17.17 o
  11  -3   7       78.57       37.81     18.18 o
  12  -3   7       56.83       57.31     20.18 o
 -11  -2   7       26.59       18.27     15.88 o
 -10  -2   7        3.31       17.76     18.36 o
  -9  -2   7       61.69       72.62     22.07 o
  -8  -2   7      606.43      628.85     41.62 o
  -7  -2   7      406.49      436.66     34.19 o
  -6  -2   7      286.96      286.80     25.73 o
  -5  -2   7      374.36      401.07     28.06 o
  -4  -2   7      467.25      421.71     13.31 o
  -3  -2   7     1190.72     1080.41     28.94 o
  -2  -2   7       92.96       90.07      9.11 o
  -1  -2   7     6222.63     6190.67    115.46 o
   0  -2   7     6124.42     5916.63    244.03 o
   1  -2   7      404.95      290.92     31.87 o
   2  -2   7     4303.91     4527.05     97.07 o
   3  -2   7     1633.40     1579.99     57.77 o
   4  -2   7       67.51       59.95     10.40 o
   5  -2   7       33.17       24.53      9.82 o
   6  -2   7       19.40        2.29      6.29 o
   7  -2   7      527.29      552.53     28.79 o
   8  -2   7      268.91      257.01     30.62 o
   9  -2   7       62.57       70.20     20.25 o
  10  -2   7      532.09      560.17     48.06 o
  11  -2   7        8.79      -13.57     16.74 o
  12  -2   7       85.79       84.12     22.68 o
  13  -2   7        2.09        0.14     41.52 o
 -11  -1   7       21.61        3.40     16.74 o
 -10  -1   7        0.70       -6.54     16.66 o
  -9  -1   7       39.78       32.39     13.91 o
  -8  -1   7        6.20        8.17     12.19 o
  -7  -1   7      756.16      748.01     42.71 o
  -6  -1   7       86.23       86.96     14.80 o
  -5  -1   7       19.45       16.83      7.88 o
  -4  -1   7     1176.38     1171.95     36.18 o
  -3  -1   7        6.06        1.84      5.38 o
  -2  -1   7     1156.02     1276.50     31.87 o
  -1  -1   7     5574.62     5866.51     79.13 o
   0  -1   7     1616.72     1481.08     50.98 o
   1  -1   7       23.38       22.20     12.38 o
   2  -1   7     4109.51     4544.25     92.75 o
   3  -1   7     3483.16     3281.06     80.81 o
   4  -1   7       94.01       73.88     14.52 o
   5  -1   7       31.27       44.67      8.73 o
   6  -1   7      616.37      587.80     16.96 o
   7  -1   7       14.71       11.06     19.49 o
   8  -1   7        5.76      -13.45     25.96 o
   9  -1   7     1127.62     1190.61     64.10 o
  10  -1   7      701.69      785.04     54.78 o
  11  -1   7      331.68      336.10     58.81 o
  12  -1   7       91.10       58.45     19.43 o
  13  -1   7        0.34      -16.11     33.51 o
 -10   0   7       43.15       57.93     17.70 o
  -9   0   7        2.68       -0.45     14.08 o
  -8   0   7      131.54      130.99     20.02 o
  -7   0   7      905.20      908.46     47.02 o
  -6   0   7       57.43       61.02     13.82 o
  -5   0   7       18.88       25.46      5.90 o
  -4   0   7        0.73        3.34      5.31 o
  -3   0   7      310.99      275.90     12.04 o
  -2   0   7     1149.63     1155.12     26.51 o
  -1   0   7     1650.70     1506.92     35.00 o
   0   0   7      659.93      789.54     25.17 o
   1   0   7      802.34      747.59     27.81 o
   2   0   7     8796.93     9239.54    344.87 o
   3   0   7     3525.83     3725.09     83.82 o
   4   0   7       64.48       85.61     14.73 o
   5   0   7      266.59      257.77     24.63 o
   6   0   7      459.28      435.37     19.02 o
   7   0   7      258.25      268.18     27.52 o
   8   0   7     2532.03     2461.78     85.19 o
   9   0   7     3181.67     3311.76    103.04 o
  10   0   7      283.07      272.34     33.48 o
  11   0   7      600.81      501.45     56.24 o
  12   0   7       76.22      102.61     24.63 o
  13   0   7      100.66      117.93     28.02 o
  14   0   7       14.88       34.45     18.94 o
 -10   1   7        0.06        4.84     17.44 o
  -9   1   7       14.03        4.66     14.02 o
  -8   1   7       24.23        6.66     12.45 o
  -7   1   7       46.69       17.93     16.48 o
  -6   1   7        1.29      -14.17     12.63 o
  -5   1   7      276.42      230.48     14.86 o
  -4   1   7      203.35      181.38      8.66 o
  -3   1   7      681.72      615.86     24.07 o
  -2   1   7      173.31      136.53      9.15 o
  -1   1   7     1029.68     1022.33     27.81 o
   0   1   7      505.45      448.96     19.01 o
   1   1   7     7115.54     7071.32    129.89 o
   2   1   7     1781.25     1728.38     39.38 o
   3   1   7        0.12       -5.65      4.99 o
   4   1   7     6767.55     6576.35    158.64 o
   5   1   7      101.07       75.89     29.36 o
   6   1   7      403.58      378.23     17.08 o
   7   1   7      146.71      104.99     26.08 o
   8   1   7     2524.39     2478.09     82.73 o
   9   1   7       39.44       14.00     43.47 o
  10   1   7     1106.38     1122.97     61.02 o
  11   1   7      525.52      544.06     45.21 o
  12   1   7       20.19       39.01     20.85 o
  13   1   7        4.79       -2.91     25.71 o
  14   1   7        4.52       -1.59     26.83 o
 -10   2   7        1.13       -7.35     14.40 o
  -9   2   7        6.23       10.43     13.54 o
  -8   2   7        1.19       -9.50     11.66 o
  -7   2   7      122.43      130.30     20.54 o
  -6   2   7        6.93        3.20      5.21 o
  -5   2   7        4.61        5.57      5.65 o
  -4   2   7       11.71       16.54      4.20 o
  -3   2   7      697.26      676.39     25.96 o
  -2   2   7      796.04      854.93     22.97 o
  -1   2   7     1180.88     1154.17     29.80 o
   0   2   7     1902.14     2033.14     50.07 o
   1   2   7     3935.86     3766.25     60.65 o
   2   2   7     1040.44     1058.05     31.42 o
   3   2   7     2099.43     2003.74     40.10 o
   4   2   7     5653.24     6112.80    131.34 o
   5   2   7      129.80      195.23     21.21 o
   6   2   7      168.26      200.37     43.51 o
   7   2   7      372.01      379.82     33.50 o
   8   2   7      205.10      216.71     26.34 o
   9   2   7      373.41      349.68     32.47 o
  10   2   7     2964.35     3046.08     94.40 o
  11   2   7       19.72       15.05     15.06 o
  12   2   7       49.07       38.63     21.12 o
  13   2   7       77.04       84.46     21.55 o
  14   2   7      175.34      197.18     29.17 o
  15   2   7       58.30       58.59     21.36 o
  -9   3   7        6.47       -7.17     13.76 o
  -8   3   7       16.74       21.34     13.36 o
  -7   3   7       69.56       78.30     16.70 o
  -6   3   7       64.68       48.12      8.47 o
  -5   3   7        7.82        4.90     10.29 o
  -4   3   7       13.54       15.40      6.49 o
  -3   3   7       29.89       20.31      9.15 o
  -2   3   7     2589.15     2695.89     51.38 o
  -1   3   7       46.42       27.45      6.97 o
   0   3   7      784.06      715.06     27.39 o
   1   3   7     8604.36     8362.21     92.26 o
   2   3   7        8.33       10.03      5.44 o
   3   3   7     3138.71     3109.09     82.15 o
   4   3   7      501.05      475.21     19.43 o
   5   3   7     1265.10     1269.53     88.63 o
   6   3   7     1068.55     1219.82     52.51 o
   7   3   7      153.41      201.83     23.06 o
   8   3   7       70.87       66.64     16.81 o
   9   3   7      548.53      535.62     28.47 o
  10   3   7      286.23      270.71     15.63 o
  11   3   7       61.91       34.48      6.95 o
  12   3   7      177.94      148.28     21.65 o
  13   3   7      537.30      568.77     44.58 o
  14   3   7        2.36       -1.03     16.84 o
  15   3   7      144.91      153.78     37.65 o
  -9   4   7        2.34        0.55     13.72 o
  -8   4   7        0.09        5.16     12.36 o
  -7   4   7      199.31      203.66     25.09 o
  -6   4   7       92.86       89.93     12.17 o
  -5   4   7      263.96      296.98     28.46 o
  -4   4   7      276.13      245.17     13.84 o
  -3   4   7        3.64        0.37      5.10 o
  -2   4   7        3.07      -10.35      7.28 o
  -1   4   7      619.91      684.59     28.48 o
   0   4   7     1269.32     1224.15     37.20 o
   1   4   7     6017.07     6034.44     99.06 o
   2   4   7     1380.64     1427.18     38.48 o
   3   4   7      107.10       88.09      9.44 o
   4   4   7     2112.16     2173.30     52.60 o
   5   4   7     2519.13     2526.50     45.33 o
   6   4   7     2323.04     2235.09     69.90 o
   7   4   7      780.40      769.15     24.57 o
   8   4   7      215.73      202.29     26.78 o
   9   4   7      167.27      165.87     12.61 o
  10   4   7     1782.33     1876.28     53.48 o
  11   4   7      115.72      113.11     12.09 o
  12   4   7     1064.04     1056.91     55.37 o
  13   4   7      130.97      141.25     21.89 o
  14   4   7       86.24       62.00     18.35 o
  15   4   7       70.53      124.72     44.97 o
  -8   5   7        0.82       40.37     21.60 o
  -7   5   7      288.55      369.73     39.16 o
  -6   5   7      282.49      348.70     35.24 o
  -5   5   7      215.36      214.45     23.42 o
  -4   5   7      305.98      309.89     19.33 o
  -3   5   7      435.62      448.52     22.23 o
  -2   5   7        3.97       25.60     15.26 o
  -1   5   7      537.37      541.80     46.78 o
   0   5   7     1077.83     1085.76     63.83 o
   1   5   7     6315.63     6379.31    103.31 o
   2   5   7      540.13      484.53     29.53 o
   3   5   7      498.04      484.29     29.59 o
   4   5   7      555.38      567.74     24.36 o
   5   5   7      164.02      109.71     16.18 o
   6   5   7      635.98      619.82     37.79 o
   7   5   7     1935.88     2041.97     49.29 o
   8   5   7        1.96       -1.62     14.97 o
   9   5   7     4421.06     4377.91     99.19 o
  10   5   7      924.94      909.52     47.07 o
  11   5   7      112.84      118.42     14.43 o
  12   5   7       58.40       53.56     13.95 o
  13   5   7        0.52       16.17     25.34 o
  14   5   7        4.38       -7.22     20.56 o
  15   5   7       58.51       95.61     39.11 o
  -8   6   7       10.63        7.57     16.88 o
  -7   6   7      140.29      217.15     30.14 o
  -6   6   7        3.10       40.24     15.42 o
  -5   6   7       16.67        9.83     13.41 o
  -4   6   7      202.89      227.81     19.72 o
  -3   6   7      473.53      517.20     32.29 o
  -2   6   7      264.55      295.35     23.59 o
  -1   6   7     1009.18     1015.45     64.22 o
   0   6   7        5.19       15.45     14.41 o
   1   6   7     1090.51     1124.51     63.38 o
   2   6   7     4472.95     4458.54     89.46 o
   3   6   7     2365.79     2225.55     63.58 o
   4   6   7      810.58      801.70     39.63 o
   5   6   7     2315.86     2128.91    116.39 o
   6   6   7      573.91      461.76     32.71 o
   7   6   7      593.27      515.48     27.33 o
   8   6   7      505.64      575.42     29.04 o
   9   6   7     1842.01     1882.87     62.66 o
  10   6   7        0.37        3.60     13.64 o
  11   6   7      875.80      902.42     46.35 o
  12   6   7       67.85       65.88     11.86 o
  13   6   7       10.34       20.08     12.56 o
  14   6   7        4.03       -6.27     19.87 o
  15   6   7       53.50       71.94     30.11 o
  16   6   7       79.74       69.86     32.39 o
  -7   7   7        1.72      -23.02     26.29 o
  -6   7   7       42.96       49.70     14.52 o
  -5   7   7        0.69       15.53     10.06 o
  -4   7   7      111.79      127.62     19.55 o
  -3   7   7        7.93        5.26     11.44 o
  -2   7   7      667.02      698.73     38.16 o
  -1   7   7        1.87       -3.53     14.50 o
   0   7   7       21.32       33.09     14.88 o
   1   7   7     2334.92     2470.09     91.20 o
   2   7   7      460.85      378.97     35.94 o
   3   7   7        4.41      -14.13      9.60 o
   4   7   7     1849.46     1996.19     72.10 o
   5   7   7     4620.27     4658.96    100.36 o
   6   7   7      685.42      683.36     30.42 o
   7   7   7      276.13      268.29     24.22 o
   8   7   7      696.58      676.03     35.50 o
   9   7   7      703.75      743.78     40.19 o
  10   7   7      808.74      806.34     85.42 o
  11   7   7     2665.52     2677.83     75.28 o
  12   7   7        2.02       14.68     10.98 o
  13   7   7      165.14      163.28     34.05 o
  14   7   7      443.64      422.88     59.73 o
  15   7   7      101.99       80.55     33.25 o
  16   7   7        0.51       -5.75     24.55 o
  -5   8   7        3.00       -7.45     14.23 o
  -4   8   7        2.32       18.34     17.89 o
  -3   8   7      103.28      120.82     18.61 o
  -2   8   7      264.59      291.15     26.89 o
  -1   8   7      134.39      151.72     17.82 o
   0   8   7       12.77       10.24      9.78 o
   1   8   7     1316.18     1318.28     67.16 o
   2   8   7      896.80      823.57     54.93 o
   3   8   7      111.11       88.02     20.07 o
   4   8   7     5598.54     5814.52    110.75 o
   5   8   7       10.17        4.92      9.54 o
   6   8   7      188.03      201.61     21.10 o
   7   8   7       70.09       67.28     35.71 o
   8   8   7     2479.36     2571.84     73.89 o
   9   8   7       63.23       94.90     28.97 o
  10   8   7     2013.83     2103.69     60.74 o
  11   8   7      424.05      463.71     29.90 o
  12   8   7       38.34       47.54     24.92 o
  13   8   7      236.13      279.68     48.54 o
  14   8   7      294.62      355.46     56.26 o
  15   8   7       16.48       19.97     23.18 o
  16   8   7       12.53       24.50     28.61 o
  -5   9   7        2.06        3.94     19.30 o
  -4   9   7       38.15        7.00     23.51 o
  -3   9   7      221.09      225.55     26.39 o
  -2   9   7       32.53       17.39     11.76 o
  -1   9   7       34.20       38.88     10.51 o
   0   9   7       22.02       19.97     36.34 o
   1   9   7      807.96      788.69     52.89 o
   2   9   7       10.25       13.00     10.43 o
   3   9   7     2074.36     2097.46     87.38 o
   4   9   7       11.12       -0.28     12.65 o
   5   9   7      413.48      331.95     22.36 o
   6   9   7     1638.18     1700.96     63.74 o
   7   9   7      155.64      139.70     17.62 o
   8   9   7      112.39      115.97     18.14 o
   9   9   7      336.27      463.06     85.94 o
  10   9   7      134.00      169.92     17.12 o
  11   9   7      985.19      975.72     82.40 o
  12   9   7     1069.06     1174.10     92.10 o
  13   9   7        6.43       33.49     26.46 o
  14   9   7      706.04      726.99     77.28 o
  15   9   7       33.93       62.02     33.09 o
  16   9   7       63.73       72.41     34.38 o
  -5  10   7       69.52       89.19     33.10 o
  -4  10   7        0.69      -16.31     21.15 o
  -3  10   7      217.08      248.89     44.61 o
  -2  10   7        3.16       59.93     28.00 o
  -1  10   7       17.85        6.50     11.76 o
   0  10   7      229.57      221.16     22.72 o
   1  10   7       79.09       71.20     17.05 o
   2  10   7      282.22      280.50     32.17 o
   3  10   7      117.84      135.68     24.36 o
   4  10   7      121.29      110.81     30.87 o
   5  10   7     1227.76     1247.18     81.91 o
   6  10   7       55.10       15.68     18.64 o
   7  10   7       60.02       35.04     12.94 o
   8  10   7      362.22      338.33     30.45 o
   9  10   7       63.02       39.36     42.19 o
  10  10   7      300.08      257.26     42.63 o
  11  10   7       38.91       33.44     21.91 o
  12  10   7       97.24      101.00     32.03 o
  13  10   7        9.74      -18.73     22.28 o
  14  10   7        6.37       16.22     19.32 o
  15  10   7      516.88      527.24     70.83 o
  16  10   7        7.45       -2.56     23.32 o
  -4  11   7        8.66       -7.46     25.74 o
  -3  11   7      292.40      229.72     45.92 o
  -2  11   7        0.67       49.41     32.27 o
  -1  11   7      341.73      420.12     54.70 o
   0  11   7      666.46      777.50     70.91 o
   1  11   7      441.01      432.66     32.27 o
   2  11   7      584.96      554.53     36.10 o
   3  11   7      725.45      815.27     43.26 o
   4  11   7        0.68       -5.89      9.68 o
   5  11   7       15.20        4.83     18.19 o
   6  11   7       13.21        3.67     26.67 o
   7  11   7        0.26      -44.39     29.60 o
   8  11   7      347.10      329.16     32.13 o
   9  11   7      521.80      465.74     41.04 o
  10  11   7       32.44       39.78     24.82 o
  11  11   7       21.47       34.54     21.20 o
  12  11   7      408.96      415.13     58.82 o
  13  11   7       11.74       15.88     26.27 o
  14  11   7      544.95      524.69     69.69 o
  15  11   7       21.95        3.10     24.09 o
  -3  12   7       12.93      -20.24     22.00 o
  -2  12   7       37.02       84.24     39.19 o
  -1  12   7      158.65      227.70     42.66 o
   0  12   7        1.36      -25.47     22.53 o
   1  12   7      384.56      376.69     40.16 o
   2  12   7      506.79      576.91     46.67 o
   3  12   7       23.63       -0.87     25.17 o
   4  12   7      372.42      317.20     52.85 o
   5  12   7       82.30      -49.11     36.40 o
   6  12   7      159.66      134.42     22.22 o
   7  12   7       10.15      -29.39     24.41 o
   8  12   7      149.59      178.70     37.03 o
   9  12   7     1557.23     1621.44    105.22 o
  11  12   7      697.07      819.05     82.36 o
  12  12   7     1245.91     1412.02    107.36 o
  13  12   7       30.48      -15.04     25.45 o
  14  12   7       72.49       43.20     24.42 o
  15  12   7        1.07      -21.57     27.62 o
  -2  13   7        3.26       12.90     23.92 o
  -1  13   7       84.06       79.99     25.14 o
   0  13   7        2.17        7.20     18.34 o
   1  13   7      469.77      494.35     46.89 o
   2  13   7       55.19       37.60     18.50 o
   3  13   7       13.51        9.73     17.37 o
   4  13   7     1105.89      977.73     89.30 o
   5  13   7     1665.94     1677.71    115.39 o
   6  13   7       18.54       18.88     22.72 o
   7  13   7       54.63       39.89     27.44 o
   8  13   7       37.37        4.13     20.60 o
   9  13   7      934.09      978.89     87.19 o
   0  14   7       14.71       -7.73     20.28 o
   1  14   7      117.25      121.96     29.50 o
   2  14   7       77.57       68.88     25.62 o
   3  14   7       55.78       23.13     36.53 o
   4  14   7      506.15      560.25     48.18 o
   5  14   7      212.41      201.91     47.33 o
   6  14   7       64.20       50.40     24.48 o
   7  14   7      396.81      419.70     61.06 o
   8  14   7       29.48       22.58     31.08 o
   9  14   7       12.98       -6.44     22.08 o
   1  15   7      101.46      165.94     34.03 o
   2  15   7       28.08       -3.54     31.25 o
   3  15   7      166.38      205.33     36.46 o
   4  15   7      174.19      152.38     30.73 o
   5  15   7        0.54        0.48     18.27 o
   6  15   7      195.99      208.46     50.19 o
   7  15   7       61.34       71.09     37.67 o
   8  15   7      180.04      226.49     58.51 o
   9  15   7      301.85      462.42     72.64 o
   3  16   7       21.45       20.30     25.67 o
   4  16   7       57.92       59.75     22.39 o
   5  16   7        4.65       23.02     37.45 o
   6  16   7       78.63       22.97     22.92 o
   7  16   7        2.22      -20.43     30.31 o
   8  16   7        3.28      -15.88     28.35 o
   9  16   7       14.11       54.70     44.77 o
   7  17   7        4.55       -5.50     22.02 o
   8  17   7       46.00       17.81     46.31 o
   9  17   7        2.22        3.18     39.60 o
  -6 -12   8       23.24       37.47     28.26 o
  -5 -12   8       89.73      102.56     40.42 o
  -4 -12   8        2.33      -16.95     16.03 o
  -3 -12   8        0.34      -14.26     30.79 o
  -2 -12   8       25.19      -11.12     17.77 o
  -1 -12   8        0.55      -24.91     40.76 o
   0 -12   8       13.04       18.82     22.32 o
   1 -12   8        6.85      -13.05     19.96 o
  -7 -11   8        5.03      -19.26     18.92 o
  -6 -11   8      129.28      142.79     24.81 o
  -5 -11   8      263.85      258.53     24.15 o
  -4 -11   8      284.18      287.15     29.26 o
  -3 -11   8       11.38       19.74     16.21 o
  -2 -11   8       61.74       55.88     16.56 o
  -1 -11   8       67.36       36.77     19.20 o
   0 -11   8       39.11       10.57     22.98 o
   1 -11   8       64.84       75.74     32.01 o
   2 -11   8       36.84       95.96     35.94 o
   3 -11   8      126.33      170.52     61.97 o
  -8 -10   8       21.01       21.91     17.90 o
  -7 -10   8        1.61      -10.44     17.39 o
  -6 -10   8       85.77       56.56     17.39 o
  -5 -10   8      362.94      437.43     29.86 o
  -4 -10   8      178.84      208.48     25.46 o
  -3 -10   8        0.50        9.91     15.33 o
  -2 -10   8       16.27       25.10     12.67 o
  -1 -10   8      192.06      176.60     35.67 o
   0 -10   8      496.88      452.30     47.11 o
   1 -10   8      259.85      184.45     49.29 o
   2 -10   8       21.23       32.69     21.83 o
   3 -10   8      537.17      664.51     79.34 o
   4 -10   8       20.34       73.07     29.60 o
   5 -10   8        0.03        7.00     22.57 o
  -9  -9   8       69.53       77.64     25.04 o
  -8  -9   8       53.86       38.39     24.29 o
  -7  -9   8        3.02       -5.88     22.55 o
  -6  -9   8       46.92       76.42     19.41 o
  -5  -9   8       23.15        1.97     13.43 o
  -4  -9   8        1.71       -0.48     10.28 o
  -3  -9   8      184.97      210.27     23.81 o
  -2  -9   8        6.52       32.89     16.06 o
  -1  -9   8      340.26      323.51     29.72 o
   0  -9   8      812.53      825.12     43.56 o
   1  -9   8       26.87      -29.94     19.96 o
   2  -9   8      456.30      467.29     74.56 o
   3  -9   8      339.93      307.21     79.29 o
   4  -9   8       66.27       53.77     48.40 o
   5  -9   8       13.58        4.86     33.06 o
   6  -9   8        1.32        3.23     20.33 o
 -10  -8   8       30.71       36.24     38.90 o
  -9  -8   8      122.46      113.04     26.50 o
  -8  -8   8       16.93       30.32     19.97 o
  -7  -8   8      218.81      195.74     29.50 o
  -6  -8   8       30.06       38.26     20.49 o
  -5  -8   8      130.18      129.08     18.90 o
  -4  -8   8      362.18      337.15     27.76 o
  -3  -8   8      143.27      112.30     20.35 o
  -2  -8   8      315.69      312.42     32.40 o
  -1  -8   8      214.83      227.95     23.46 o
   0  -8   8      146.90      140.16     19.02 o
   1  -8   8      103.81      113.72     17.06 o
   2  -8   8      373.81      359.69     28.57 o
   3  -8   8       99.75       62.64     16.81 o
   4  -8   8        9.41      -19.94     21.06 o
   5  -8   8        4.20        4.45     19.16 o
   6  -8   8      148.04      137.20     30.40 o
   7  -8   8       20.15       35.26     38.21 o
 -10  -7   8        6.21       37.01     25.15 o
  -9  -7   8        3.31        9.55     23.92 o
  -8  -7   8      170.19      147.37     28.81 o
  -7  -7   8      257.09      240.44     35.50 o
  -6  -7   8       86.04       84.89     20.22 o
  -5  -7   8      648.68      665.88     38.72 o
  -4  -7   8      191.86      191.36     20.36 o
  -3  -7   8      149.71      166.32     18.98 o
  -2  -7   8       67.78       58.59     32.02 o
  -1  -7   8      153.53      192.56     24.33 o
   0  -7   8        7.59       18.78     16.39 o
   1  -7   8        5.64        8.69     12.34 o
   2  -7   8      367.15      396.79     28.97 o
   3  -7   8      130.69      103.87     16.60 o
   4  -7   8        8.05        2.99     12.19 o
   5  -7   8      128.13      120.28     24.71 o
   6  -7   8        0.80       52.53     20.92 o
   7  -7   8       83.27      142.44     34.59 o
   8  -7   8       23.81        8.17     22.92 o
 -10  -6   8       35.87       68.68     21.55 o
  -9  -6   8      115.35      103.22     25.56 o
  -8  -6   8      186.55      212.21     46.32 o
  -7  -6   8      262.41      239.62     33.30 o
  -6  -6   8      581.13      517.20     44.51 o
  -5  -6   8      464.73      433.73     30.62 o
  -4  -6   8      512.50      490.24     30.80 o
  -3  -6   8     1156.94     1136.29     45.32 o
  -2  -6   8       49.41       71.38     18.12 o
  -1  -6   8      177.43      155.79     21.94 o
   0  -6   8        8.17        9.78     12.04 o
   1  -6   8      131.35      136.35     19.21 o
   2  -6   8      112.17      128.81     17.04 o
   3  -6   8      121.17       87.63     17.13 o
   4  -6   8      489.72      471.41     30.98 o
   5  -6   8        4.96       19.25     12.41 o
   6  -6   8       37.80       42.03     17.01 o
   7  -6   8       93.89       86.26     32.73 o
   8  -6   8        9.73        0.50     30.70 o
   9  -6   8       87.27      152.22     35.98 o
 -10  -5   8       27.89       40.69     16.64 o
  -9  -5   8       47.96       97.08     22.25 o
  -8  -5   8       23.41       39.95     29.24 o
  -7  -5   8       49.45       40.78     20.55 o
  -6  -5   8      287.76      291.65     34.97 o
  -5  -5   8       20.53       16.16      9.25 o
  -4  -5   8     1829.74     1774.18     54.85 o
  -3  -5   8        2.71       10.52      9.44 o
  -2  -5   8       61.54       36.64     12.02 o
  -1  -5   8      148.34      153.47     21.10 o
   0  -5   8      438.14      453.77     36.06 o
   1  -5   8      848.34      786.57     46.52 o
   2  -5   8     1279.26     1256.09     50.14 o
   3  -5   8     1690.77     1693.09     79.02 o
   4  -5   8     1815.77     1849.48     67.94 o
   5  -5   8       11.05       12.34     12.06 o
   6  -5   8      198.64      140.61     82.12 o
   7  -5   8       23.27       10.98     16.04 o
   8  -5   8      467.95      518.87     50.49 o
   9  -5   8        9.58       13.17     27.58 o
  10  -5   8       89.05       79.93     33.79 o
 -10  -4   8       17.74       37.08     18.21 o
  -9  -4   8        5.07       -4.11     23.69 o
  -8  -4   8       71.24       42.73     14.25 o
  -7  -4   8      472.54      547.30     46.20 o
  -6  -4   8       24.88       28.44     14.68 o
  -5  -4   8      319.40      378.38     24.12 o
  -4  -4   8      854.24      856.92     36.55 o
  -3  -4   8      715.24      712.23     34.41 o
  -2  -4   8      285.35      288.94     22.53 o
  -1  -4   8        7.82       11.14     11.14 o
   0  -4   8       15.16       18.27     14.40 o
   1  -4   8     3622.16     3923.45     96.89 o
   2  -4   8      168.90      152.98     21.58 o
   3  -4   8     1524.13     1475.53     52.64 o
   4  -4   8     1290.23     1213.09     49.09 o
   5  -4   8       21.08       11.37     11.02 o
   6  -4   8       76.66       55.30     11.84 o
   7  -4   8       14.94       21.33     19.30 o
   8  -4   8        9.96       -4.10     15.56 o
   9  -4   8        3.81      -10.27     22.04 o
  10  -4   8      111.98      106.54     64.07 o
  11  -4   8        0.31        3.38     21.32 o
 -10  -3   8        0.17       -2.81     15.17 o
  -9  -3   8       12.03       -2.07     15.65 o
  -8  -3   8      224.57      238.02     28.11 o
  -7  -3   8      171.54      232.91     26.96 o
  -6  -3   8     1149.31     1200.58     54.70 o
  -5  -3   8        0.29        5.27     14.52 o
  -4  -3   8     1009.04      972.75     30.76 o
  -3  -3   8     1229.76     1190.60     33.54 o
  -2  -3   8      428.34      398.87     25.28 o
  -1  -3   8      774.36      769.95     53.03 o
   0  -3   8     1472.14     1477.56     59.05 o
   1  -3   8       50.97       59.81     15.56 o
   2  -3   8      484.91      501.60     34.48 o
   3  -3   8     1482.07     1447.36     58.83 o
   4  -3   8      216.08      208.58     21.39 o
   5  -3   8     1886.66     1831.50     69.78 o
   6  -3   8       26.57       27.16     12.31 o
   7  -3   8      765.92      691.36     94.05 o
   8  -3   8       13.53        6.29     16.29 o
   9  -3   8      186.63      187.86     29.97 o
  10  -3   8       34.45       16.82     16.71 o
  11  -3   8       63.91       87.40     27.79 o
  12  -3   8       29.59       34.59     32.97 o
 -10  -2   8        2.84       -0.69     16.47 o
  -9  -2   8        4.37       10.49     13.91 o
  -8  -2   8        6.13        3.74     13.05 o
  -7  -2   8     1089.80     1177.86     55.62 o
  -6  -2   8        9.33        6.31     16.87 o
  -5  -2   8      241.19      238.84     26.81 o
  -4  -2   8      984.01      974.63     37.53 o
  -3  -2   8      626.48      536.56     22.78 o
  -2  -2   8        1.39        5.88     10.44 o
  -1  -2   8      191.95      149.15     18.44 o
   0  -2   8      651.99      666.33     38.62 o
   1  -2   8      334.94      340.05     30.86 o
   2  -2   8     2282.18     2197.90     70.09 o
   3  -2   8     1279.77     1347.12     83.26 o
   4  -2   8      406.12      432.10     33.86 o
   5  -2   8     1225.93     1236.72     47.58 o
   6  -2   8      869.33      820.41     31.31 o
   7  -2   8       96.09       85.66     20.99 o
   8  -2   8       32.87        3.28     31.39 o
   9  -2   8       36.43       46.26     20.31 o
  10  -2   8      142.69      119.78     49.93 o
  11  -2   8        1.09        5.17     18.44 o
  12  -2   8      348.55      389.02     46.77 o
 -10  -1   8       55.57       51.97     17.36 o
  -9  -1   8        6.92        8.14     22.74 o
  -8  -1   8       49.68       26.00     12.80 o
  -7  -1   8      233.89      260.59     26.97 o
  -6  -1   8       79.44       76.09     15.98 o
  -5  -1   8      207.80      185.57     23.56 o
  -4  -1   8      591.68      575.43     15.30 o
  -3  -1   8        3.83        4.05      6.91 o
  -2  -1   8       42.19       38.50      8.62 o
  -1  -1   8        3.55       22.29     11.02 o
   0  -1   8      198.30      160.22     19.58 o
   1  -1   8      472.69      371.32     27.32 o
   2  -1   8     4145.83     4073.47     93.98 o
   3  -1   8      219.54      212.92     22.11 o
   4  -1   8      479.00      462.53     38.67 o
   5  -1   8     4614.72     4622.04    107.61 o
   6  -1   8      458.37      431.31     15.50 o
   7  -1   8      223.53      184.54     10.56 o
   8  -1   8      687.24      633.76     47.84 o
   9  -1   8       57.47       25.59     18.51 o
  10  -1   8       35.41       54.43     20.16 o
  11  -1   8      746.68      723.87     91.81 o
  12  -1   8       33.99       25.89     30.64 o
  13  -1   8       11.91      -19.94     22.10 o
 -10   0   8        7.47        7.70     16.54 o
  -9   0   8       30.93       21.13     17.68 o
  -8   0   8       25.88       27.56     13.92 o
  -7   0   8      161.42      209.61     24.28 o
  -6   0   8      383.94      336.55     28.10 o
  -5   0   8      718.15      665.67     37.51 o
  -4   0   8       17.28        8.51      8.00 o
  -3   0   8        2.40       10.84      4.56 o
  -2   0   8      772.30      773.88     23.35 o
  -1   0   8      302.72      285.20     19.22 o
   0   0   8       80.78       92.22     12.09 o
   1   0   8      180.37      223.83     21.22 o
   2   0   8     2020.68     2050.14     47.53 o
   3   0   8      135.09       86.11     14.70 o
   4   0   8      884.63      875.93     26.60 o
   5   0   8      527.90      459.48     33.67 o
   6   0   8       80.18       74.18     14.57 o
   7   0   8     2081.43     1936.79     41.35 o
   8   0   8        9.78       17.57     13.34 o
   9   0   8     1086.15     1000.10     58.97 o
  10   0   8      153.56      116.63     32.52 o
  11   0   8      131.91      162.54     25.75 o
  12   0   8       52.31       38.55     28.81 o
  13   0   8      163.68      190.09     34.96 o
  14   0   8       29.23       25.43     20.50 o
 -10   1   8       14.39        0.69     28.07 o
  -9   1   8       79.14       93.49     21.68 o
  -8   1   8       54.05       61.14     17.12 o
  -7   1   8        2.33      -20.49     13.66 o
  -6   1   8      859.88      876.88     46.50 o
  -5   1   8      266.65      227.34     23.06 o
  -4   1   8      140.58      141.47      8.63 o
  -3   1   8       17.39       22.24      7.69 o
  -2   1   8      332.88      312.11     14.55 o
  -1   1   8      323.56      296.03     18.98 o
   0   1   8      832.08      777.42     30.95 o
   1   1   8      675.55      653.16     28.14 o
   2   1   8     1295.96     1270.17     37.30 o
   3   1   8     1190.79     1284.52     34.76 o
   4   1   8     3913.30     3928.27     53.21 o
   5   1   8      110.41      108.13     22.27 o
   6   1   8      891.47      848.00     46.81 o
   7   1   8      579.43      525.47     33.71 o
   8   1   8     1941.88     2074.01     79.44 o
   9   1   8       81.55       99.48     45.64 o
  10   1   8       31.36       37.52     40.53 o
  11   1   8      212.41      228.48     33.24 o
  12   1   8        1.64       -3.05     24.09 o
  13   1   8        2.95       10.11     15.68 o
  14   1   8       20.86        3.29     16.72 o
  -9   2   8       27.00       73.61     19.58 o
  -8   2   8        1.76       -5.02     13.03 o
  -7   2   8       21.77       28.36     14.37 o
  -6   2   8      306.36      318.70     29.19 o
  -5   2   8      525.61      500.59     33.43 o
  -4   2   8        4.77        7.41      9.21 o
  -3   2   8      337.35      328.18     20.50 o
  -2   2   8     3339.62     3453.08     50.24 o
  -1   2   8      535.64      550.21     25.51 o
   0   2   8     2165.13     2257.84     62.72 o
   1   2   8      955.40      863.80     31.05 o
   2   2   8      107.24      118.49     14.18 o
   3   2   8     7405.33     7124.52     83.18 o
   4   2   8     5945.83     5789.87    111.85 o
   5   2   8      388.26      355.12     29.66 o
   6   2   8      687.07      634.19     41.15 o
   7   2   8        4.82       15.24     13.10 o
   8   2   8      190.62      185.03     26.24 o
   9   2   8      247.83      200.66     38.67 o
  10   2   8      255.19      233.56     28.06 o
  11   2   8      214.29      267.39     32.74 o
  12   2   8       17.32       14.65     15.97 o
  13   2   8        5.98        4.45     13.73 o
  14   2   8      300.21      293.62     66.98 o
  -9   3   8        5.14       27.23     15.79 o
  -8   3   8        1.18       14.36     15.41 o
  -7   3   8        1.01       14.86     12.86 o
  -6   3   8      171.04      204.16     22.77 o
  -5   3   8       23.61       21.91      9.57 o
  -4   3   8       14.61       -2.93      8.38 o
  -3   3   8      771.15      796.69     38.70 o
  -2   3   8      522.94      515.84     36.04 o
  -1   3   8       91.35       94.90     11.68 o
   0   3   8       24.91       15.83      6.44 o
   1   3   8        7.68        0.75      6.06 o
   2   3   8     1131.30     1122.78     29.98 o
   3   3   8    16191.54    15827.35    132.81 o
   4   3   8     3105.31     3062.05     81.28 o
   5   3   8     2917.31     3092.62     83.74 o
   6   3   8     3744.48     3681.81     94.84 o
   7   3   8     2603.19     2596.21     82.73 o
   8   3   8      101.61      106.69     26.36 o
   9   3   8      382.99      380.83     33.54 o
  10   3   8     1371.92     1378.87     63.85 o
  11   3   8        9.75      -11.91     22.57 o
  12   3   8       71.80       71.31     24.68 o
  13   3   8      671.43      727.56     52.91 o
  14   3   8        1.05      -27.20     19.76 o
  15   3   8       69.16       70.11     37.30 o
  -8   4   8       26.67       22.32     14.80 o
  -7   4   8        2.08       22.71     14.84 o
  -6   4   8       15.70       18.79     11.84 o
  -5   4   8       16.17       13.78     10.98 o
  -4   4   8      137.44      165.47     17.70 o
  -3   4   8       56.93       56.37      9.48 o
  -2   4   8      555.75      598.41     39.67 o
  -1   4   8        0.36      -12.97      8.64 o
   0   4   8       11.62        1.12      7.04 o
   1   4   8     1073.68     1046.17     35.37 o
   2   4   8     4398.98     4422.28     91.49 o
   3   4   8     1244.44     1269.94     37.63 o
   4   4   8        0.11       -7.09      6.58 o
   5   4   8     2216.44     2086.94     43.48 o
   6   4   8     2180.07     1901.94     60.08 o
   7   4   8      289.45      264.11     25.17 o
   8   4   8       46.52       23.64     22.94 o
   9   4   8       55.57       50.83     41.12 o
  10   4   8      269.58      248.15     25.63 o
  11   4   8       77.01       69.24     17.57 o
  12   4   8      999.23     1054.18     58.64 o
  13   4   8       35.92       45.15     20.96 o
  14   4   8       72.18       43.81     42.14 o
  15   4   8      312.17      257.61     48.05 o
  -8   5   8        3.98       37.65     18.97 o
  -7   5   8        7.11       22.04     17.14 o
  -6   5   8       34.53       44.71     14.98 o
  -5   5   8      236.61      231.83     24.68 o
  -4   5   8      154.41      153.19     17.23 o
  -3   5   8      211.26      209.95     17.60 o
  -2   5   8      281.18      294.57     30.59 o
  -1   5   8       71.27       65.83     19.26 o
   0   5   8     1098.41     1119.52     46.76 o
   1   5   8      487.98      457.79     30.20 o
   2   5   8       18.52       11.72      7.72 o
   3   5   8       22.68       28.93      8.13 o
   4   5   8      534.10      460.12     23.73 o
   5   5   8      889.47      832.72     30.15 o
   6   5   8       13.77       10.17      4.97 o
   7   5   8      824.21      833.24     77.21 o
   8   5   8     1412.53     1319.80     37.40 o
   9   5   8      422.72      386.74     42.37 o
  10   5   8      190.73      178.09     15.34 o
  11   5   8     2273.18     2258.91     44.87 o
  12   5   8     1905.34     1893.87     64.13 o
  13   5   8        0.04        7.22     17.47 o
  14   5   8      457.52      426.29     40.23 o
  15   5   8      225.18      252.88     53.55 o
  -7   6   8      100.18      103.11     22.97 o
  -6   6   8        8.73      -10.65     15.36 o
  -5   6   8      267.42      266.17     30.94 o
  -4   6   8       95.72      122.42     28.50 o
  -3   6   8       64.47       46.61     10.90 o
  -2   6   8      199.09      203.46     33.55 o
  -1   6   8       24.38       12.27     13.49 o
   0   6   8      180.53      174.11     30.19 o
   1   6   8      758.10      708.34     37.73 o
   2   6   8       68.60       73.48     12.92 o
   3   6   8       25.97       44.58     12.76 o
   4   6   8     3052.99     3009.96     80.73 o
   5   6   8     1471.18     1473.68     57.65 o
   6   6   8       34.78       64.32     15.63 o
   7   6   8     4405.71     4526.40     74.73 o
   8   6   8     1961.58     1892.58     54.59 o
   9   6   8     1825.32     1892.36     80.12 o
  10   6   8       88.90      114.18     22.31 o
  11   6   8       10.88       14.94     18.14 o
  12   6   8      217.83      217.35     27.03 o
  13   6   8      157.25      187.30     26.48 o
  14   6   8      192.66      257.54     51.64 o
  15   6   8        0.54       13.50     26.31 o
  -7   7   8        0.25      -22.35     19.49 o
  -6   7   8       34.18       28.76     24.64 o
  -5   7   8        9.85       11.18     12.83 o
  -4   7   8      120.80      128.92     31.96 o
  -3   7   8        0.94       25.04     12.94 o
  -2   7   8       16.76       21.68      8.62 o
  -1   7   8      125.16      130.81     25.71 o
   0   7   8        1.85      -12.70     15.78 o
   1   7   8      429.83      377.81     42.13 o
   2   7   8      373.17      431.79     30.81 o
   3   7   8      251.12      241.35     23.68 o
   4   7   8     1758.59     1766.75     66.58 o
   5   7   8     4930.63     4935.44    106.91 o
   6   7   8      615.42      615.41     39.01 o
   7   7   8     1547.90     1585.81     46.95 o
   8   7   8       12.30       -9.83     10.72 o
   9   7   8      593.91      546.95     37.81 o
  10   7   8      197.54      196.27     23.94 o
  11   7   8       14.34      -18.82     14.78 o
  12   7   8        2.28       17.20     18.55 o
  13   7   8      250.93      238.28     45.38 o
  14   7   8       57.63      102.66     32.05 o
  15   7   8       85.98       40.00     24.19 o
  16   7   8       54.33       34.27     25.62 o
  -5   8   8        4.36       27.80     26.68 o
  -4   8   8        0.81       -1.68     14.94 o
  -3   8   8       29.95       53.00     15.98 o
  -2   8   8      108.47      117.84     18.44 o
  -1   8   8       27.81       26.92     13.42 o
   0   8   8      226.31      234.95     33.06 o
   1   8   8      863.66      877.51     59.17 o
   2   8   8       33.71        9.49     14.33 o
   3   8   8       54.40       46.94     11.53 o
   4   8   8     4653.62     4434.24    143.95 o
   5   8   8      345.41      391.03     31.28 o
   6   8   8      224.88      251.00     25.81 o
   7   8   8       10.93       10.90     11.19 o
   8   8   8       30.96        9.11     22.46 o
   9   8   8      261.75      267.70     29.95 o
  10   8   8     2226.84     2383.75     74.34 o
  11   8   8      276.81      258.63     23.81 o
  12   8   8       47.98       37.85     20.16 o
  13   8   8       66.05       45.51     27.30 o
  14   8   8       43.29       32.35     22.22 o
  15   8   8       56.12       65.06     33.94 o
  16   8   8       66.88      103.64     38.73 o
  -4   9   8       15.51       -2.56     22.83 o
  -3   9   8      488.94      539.75     40.70 o
  -2   9   8       76.80      101.88     19.10 o
  -1   9   8       35.68       22.33     15.34 o
   0   9   8       65.61       66.59     21.39 o
   1   9   8       72.94       61.52     19.50 o
   2   9   8        6.13       -3.14     11.73 o
   3   9   8     2140.74     2233.84     95.07 o
   4   9   8      665.71      705.33     56.43 o
   5   9   8       17.45       -8.79     13.06 o
   6   9   8      315.21      315.80     22.44 o
   7   9   8        9.35        0.02     10.21 o
   8   9   8       36.55       47.45     13.04 o
   9   9   8      260.25      313.66     28.39 o
  10   9   8      352.92      412.88     31.61 o
  11   9   8       76.80       61.44     22.09 o
  12   9   8       79.46      107.59     34.58 o
  13   9   8      308.70      356.27     57.09 o
  14   9   8      308.11      313.91     55.26 o
  15   9   8       51.61       11.55     21.12 o
  16   9   8      108.09      195.54     51.82 o
  -4  10   8        6.32        3.84     19.03 o
  -3  10   8      107.29      174.87     40.26 o
  -2  10   8      115.95      126.65     34.53 o
  -1  10   8       61.65       72.32     15.36 o
   0  10   8       12.65       14.12     11.75 o
   1  10   8       37.49       46.37     16.55 o
   2  10   8      942.17      976.20     62.40 o
   3  10   8       12.92        6.05     14.05 o
   4  10   8      127.97      120.07     27.26 o
   5  10   8      467.23      507.25     35.98 o
   6  10   8     1618.79     1631.61     68.69 o
   7  10   8      342.60      323.84     27.63 o
   8  10   8       37.36       42.30     21.46 o
   9  10   8      248.31      279.56     29.09 o
  10  10   8      487.04      415.66     57.15 o
  11  10   8        2.09      -38.98     25.99 o
  12  10   8      543.25      550.98     65.18 o
  13  10   8      414.10      506.63     64.22 o
  14  10   8      160.68      172.02     44.27 o
  15  10   8      427.88      478.93     70.40 o
  -3  11   8       26.95       38.60     31.52 o
  -2  11   8      561.61      584.04     66.03 o
  -1  11   8       30.47       12.27     17.62 o
   0  11   8       98.98       94.39     25.33 o
   1  11   8      234.18      213.93     37.04 o
   2  11   8       67.79       61.03     18.63 o
   3  11   8       15.37       -0.62     12.02 o
   4  11   8      889.52      808.19     45.24 o
   5  11   8     1976.36     2038.15     73.08 o
   6  11   8      977.64     1016.08     77.18 o
   7  11   8       18.34      -32.29     28.21 o
   8  11   8     2305.23     2405.20     85.44 o
   9  11   8       63.47       78.65     20.12 o
  10  11   8       13.53        1.06     30.51 o
  11  11   8       52.73       15.22     22.05 o
  12  11   8      403.70      366.53     56.10 o
  13  11   8       36.33      -23.54     30.21 o
  14  11   8      398.22      366.04     59.04 o
  15  11   8      128.47      121.79     36.11 o
  -2  12   8       80.65      188.73     46.73 o
  -1  12   8      181.26      184.66     42.25 o
   0  12   8        1.00      -11.62     24.23 o
   1  12   8       47.40       28.51     20.56 o
   2  12   8        3.56      -34.89     23.26 o
   3  12   8       46.71       33.48     15.13 o
   4  12   8        5.33        4.90     11.14 o
   5  12   8      310.31      303.26     46.24 o
   6  12   8      206.74      198.08     33.65 o
   7  12   8     1116.79     1124.29     83.81 o
   8  12   8      937.69     1009.42     78.36 o
   9  12   8       11.19       23.34     14.87 o
  10  12   8       72.56      107.78     23.64 o
  11  12   8        9.49       17.77     23.67 o
  12  12   8       91.70       78.39     29.14 o
  13  12   8      553.97      530.34     70.50 o
  14  12   8      406.35      490.50     70.72 o
  15  12   8        1.25       36.25     28.81 o
  -1  13   8       39.27       69.93     34.66 o
   0  13   8      103.43      108.29     25.01 o
   1  13   8       22.07        0.13     29.99 o
   2  13   8        4.94      -41.62     27.74 o
   3  13   8      189.79      168.21     26.93 o
   4  13   8       88.99       72.23     28.06 o
   5  13   8      397.05      408.99     56.16 o
   6  13   8       88.30       41.88     20.59 o
   7  13   8      214.71      232.74     44.51 o
   8  13   8        1.03       28.11     20.01 o
   9  13   8      679.56      697.09     71.45 o
  10  13   8        0.10       33.64     27.95 o
  12  13   8        1.91      -43.89     33.83 o
  13  13   8       68.10       51.08     31.78 o
  14  13   8      160.42      143.36     40.87 o
  15  13   8        3.57      -34.05     36.39 o
   0  14   8        7.32       18.69     21.72 o
   1  14   8        0.09       29.78     24.14 o
   2  14   8        0.80      -12.82     17.94 o
   3  14   8       23.77       25.93     17.30 o
   4  14   8      185.07      185.83     30.07 o
   5  14   8       48.46        1.67     22.07 o
   6  14   8      157.78      138.89     32.73 o
   7  14   8        7.85       11.01     25.39 o
   8  14   8      335.95      305.34     53.80 o
   9  14   8      221.94      291.13     53.74 o
  10  14   8      262.81      285.34     54.17 o
   2  15   8        1.67       11.27     19.52 o
   3  15   8      280.56      277.41     39.40 o
   4  15   8       21.04      -11.62     21.84 o
   5  15   8       32.54       30.23     29.37 o
   6  15   8      448.69      449.09     70.88 o
   7  15   8      119.62       90.81     39.38 o
   8  15   8       38.35       35.45     32.06 o
   9  15   8      185.40      262.24     58.98 o
  10  15   8        0.92       25.92     28.72 o
   4  16   8        5.25      -16.45     25.43 o
   5  16   8      137.25       88.63     23.38 o
   6  16   8      143.45      174.17     31.71 o
   7  16   8      122.03      175.35     48.91 o
   8  16   8       64.07      100.46     45.97 o
   9  16   8       27.28       22.50     25.08 o
  10  16   8       12.82       69.64     44.68 o
  -6 -11   9       65.33       56.62     22.35 o
  -5 -11   9        9.06       32.37     25.28 o
  -4 -11   9      179.46      211.66     35.76 o
  -3 -11   9      150.85      161.07     32.30 o
  -2 -11   9      190.94      122.84     29.56 o
  -1 -11   9       21.41       38.25     18.60 o
   0 -11   9      163.54      139.36     59.67 o
   1 -11   9        0.02       -5.62     43.02 o
   2 -11   9        2.57       48.87     24.68 o
  -7 -10   9      126.54      145.30     29.07 o
  -6 -10   9       48.76       30.89     17.73 o
  -5 -10   9       18.77       40.19     20.47 o
  -4 -10   9      154.77      166.27     24.31 o
  -3 -10   9      747.50      817.37     46.75 o
  -2 -10   9       23.05       65.36     18.17 o
  -1 -10   9       89.77       62.20     27.18 o
   0 -10   9        8.10        9.21     29.34 o
   1 -10   9       25.58       -2.36     29.97 o
   2 -10   9       61.42       39.80     32.45 o
   3 -10   9      153.49      166.45     36.96 o
   4 -10   9       47.93       58.87     26.90 o
  -8  -9   9        9.40        7.31     17.80 o
  -7  -9   9       40.64       29.51     18.54 o
  -6  -9   9       72.64       68.54     22.45 o
  -5  -9   9        4.29       -7.25     14.07 o
  -4  -9   9      399.72      495.24     42.73 o
  -3  -9   9      149.87      158.27     23.53 o
  -2  -9   9       29.00       54.74     17.37 o
  -1  -9   9        4.06        9.49     12.97 o
   0  -9   9        0.72        0.90     13.82 o
   1  -9   9       16.81        1.74     18.45 o
   2  -9   9      219.64      224.06     33.98 o
   3  -9   9        4.89        3.05     49.94 o
   4  -9   9       41.02       66.75     76.03 o
   5  -9   9       51.77       76.90     28.34 o
  -9  -8   9        8.97       49.14     52.51 o
  -8  -8   9        2.98        0.50     18.40 o
  -7  -8   9        3.15       14.63     32.92 o
  -6  -8   9        1.01       -3.43     15.94 o
  -5  -8   9      244.67      267.86     33.46 o
  -4  -8   9      295.78      256.34     33.77 o
  -3  -8   9       41.90       53.52     20.88 o
  -2  -8   9       43.80       94.31     29.84 o
  -1  -8   9       43.60       64.39     20.44 o
   0  -8   9      130.93      149.34     22.81 o
   1  -8   9      120.80      117.23     18.29 o
   2  -8   9      228.05      241.68     24.32 o
   3  -8   9       51.03       52.71     23.38 o
   4  -8   9       36.65       20.29     75.73 o
   5  -8   9      245.60      221.27     48.66 o
   6  -8   9       68.12       90.95     56.06 o
   7  -8   9        0.57      -16.13     19.52 o
  -9  -7   9        2.32       -0.64     17.27 o
  -8  -7   9        1.15       -6.22     18.66 o
  -7  -7   9       11.43       13.48     16.61 o
  -6  -7   9      555.42      571.35     48.99 o
  -5  -7   9      316.56      284.24     39.60 o
  -4  -7   9        1.50       -1.44     13.73 o
  -3  -7   9      282.47      320.15     33.27 o
  -2  -7   9      158.65      196.21     26.94 o
  -1  -7   9      228.10      269.84     32.36 o
   0  -7   9      259.10      243.93     26.15 o
   1  -7   9        9.09        4.11     12.71 o
   2  -7   9        4.01        5.28     12.38 o
   3  -7   9      146.40      136.26     20.01 o
   4  -7   9       89.30      108.69     18.99 o
   5  -7   9      379.83      356.65     72.56 o
   6  -7   9       39.95       42.16     21.98 o
   7  -7   9      191.90      206.55     37.24 o
   8  -7   9        4.96       -4.78     22.06 o
  -9  -6   9       10.45        8.80     18.18 o
  -8  -6   9        1.49       -3.35     17.26 o
  -7  -6   9      184.43      155.29     31.19 o
  -6  -6   9      252.10      264.31     33.48 o
  -5  -6   9       98.23      103.30     21.32 o
  -4  -6   9      148.11      150.44     20.64 o
  -3  -6   9      251.43      308.59     33.06 o
  -2  -6   9     1660.41     1739.40     71.99 o
  -1  -6   9      454.06      424.81     36.24 o
   0  -6   9       51.68       49.08     36.13 o
   1  -6   9      135.84      179.67     26.05 o
   2  -6   9       30.99       43.33     18.00 o
   3  -6   9      458.50      471.20     34.43 o
   4  -6   9      864.08      829.57     43.97 o
   5  -6   9      180.34      216.02     23.33 o
   6  -6   9      417.07      434.37     82.71 o
   7  -6   9      316.05      379.90     60.42 o
   8  -6   9       49.51        7.17     20.56 o
   9  -6   9       51.32       15.18     37.00 o
  -9  -5   9        0.53        8.33     25.31 o
  -8  -5   9       60.78       47.51     17.29 o
  -7  -5   9       56.46       47.85     19.90 o
  -6  -5   9      348.52      400.69     41.86 o
  -5  -5   9       15.69        9.96     32.22 o
  -4  -5   9       79.54       78.02     13.23 o
  -3  -5   9      484.39      542.38     32.49 o
  -2  -5   9      264.92      298.04     30.44 o
  -1  -5   9       73.09       74.24     18.65 o
   0  -5   9      138.27      149.52     24.24 o
   1  -5   9      215.56      228.46     27.24 o
   2  -5   9       16.47       13.40     15.70 o
   3  -5   9     1489.29     1586.33     58.66 o
   4  -5   9        8.24       10.22     19.69 o
   5  -5   9      428.80      408.97     31.72 o
   6  -5   9      403.22      430.60     32.69 o
   7  -5   9      781.54      701.73     57.72 o
   8  -5   9       40.68       58.07     28.16 o
   9  -5   9       23.01       20.78     18.90 o
  10  -5   9       11.81       19.66     23.59 o
  -9  -4   9       22.71       31.62     18.07 o
  -8  -4   9        2.51       40.04     18.04 o
  -7  -4   9        1.25       20.35     13.99 o
  -6  -4   9       18.97        8.84     14.89 o
  -5  -4   9        1.94       -2.68     14.10 o
  -4  -4   9       48.20       33.05     15.72 o
  -3  -4   9      746.30      757.02     46.55 o
  -2  -4   9       77.49       52.78     15.44 o
  -1  -4   9       39.12       43.32     16.43 o
   0  -4   9     1322.78     1352.52     81.94 o
   1  -4   9      293.99      259.35     30.12 o
   2  -4   9      191.47      212.13     25.85 o
   3  -4   9     1268.90     1316.43     53.31 o
   4  -4   9      157.98      170.50     22.22 o
   5  -4   9      219.47      214.33     23.21 o
   6  -4   9      666.36      691.94     44.98 o
   7  -4   9        1.11      -17.95     21.81 o
   8  -4   9      119.28       92.03     25.30 o
   9  -4   9       32.90       36.73     21.02 o
  10  -4   9       43.17       16.18     21.12 o
  11  -4   9        2.08       -7.77     22.05 o
 -10  -3   9       68.87       38.65     18.78 o
  -9  -3   9       20.43       29.42     17.27 o
  -8  -3   9       66.40      101.43     21.68 o
  -7  -3   9       20.68        2.26     12.55 o
  -6  -3   9       14.76        8.51     20.05 o
  -5  -3   9      392.16      450.71     34.05 o
  -4  -3   9      956.07      914.98     38.36 o
  -3  -3   9      260.68      231.27     34.17 o
  -2  -3   9       70.46       57.33     14.17 o
  -1  -3   9     1144.48     1141.89     53.68 o
   0  -3   9        8.40       -1.13     13.39 o
   1  -3   9        1.49        3.35     10.87 o
   2  -3   9       33.45       32.00     11.69 o
   3  -3   9      207.40      178.15     23.30 o
   4  -3   9       11.76       30.33     13.93 o
   5  -3   9      960.01      981.99     46.39 o
   6  -3   9      160.91       94.24     17.17 o
   7  -3   9       63.67       50.22     40.86 o
   8  -3   9      279.62      190.08     30.56 o
   9  -3   9      256.15      250.64     54.21 o
  10  -3   9        6.23       40.23     20.60 o
  11  -3   9        5.99       -2.95     21.48 o
  -9  -2   9        6.51      -12.46     15.09 o
  -8  -2   9        1.07        5.72     16.27 o
  -7  -2   9       25.24       24.53     14.65 o
  -6  -2   9        3.55      -10.15     12.71 o
  -5  -2   9      747.29      797.73     44.34 o
  -4  -2   9      561.82      597.97     37.31 o
  -3  -2   9      516.97      525.00     25.96 o
  -2  -2   9     1913.85     1876.62     65.89 o
  -1  -2   9      404.80      397.00     32.98 o
   0  -2   9      417.31      451.57     33.63 o
   1  -2   9        4.53      -11.38     11.72 o
   2  -2   9        1.43       -8.27     13.56 o
   3  -2   9        3.85       -1.52     11.85 o
   4  -2   9      890.86      820.05     48.31 o
   5  -2   9      605.72      633.19     37.38 o
   6  -2   9      306.32      339.40     28.83 o
   7  -2   9        7.55       -9.23     12.89 o
   8  -2   9      648.79      574.92     52.13 o
   9  -2   9       87.07       46.48     16.00 o
  10  -2   9      197.81      215.29     34.10 o
  11  -2   9        1.88      -14.28     20.82 o
  12  -2   9      170.12      197.55     62.36 o
  -9  -1   9       51.67        9.07     16.63 o
  -8  -1   9        0.11       19.06     18.03 o
  -7  -1   9       42.75       29.66     15.02 o
  -6  -1   9      277.00      272.83     26.47 o
  -5  -1   9      123.19      137.78     20.43 o
  -4  -1   9      500.97      503.62     20.88 o
  -3  -1   9      338.03      336.77     21.72 o
  -2  -1   9      221.99      220.17     17.48 o
  -1  -1   9     1826.18     1899.95     53.27 o
   0  -1   9      720.55      692.66     51.25 o
   1  -1   9       82.31       58.56     22.78 o
   2  -1   9      738.94      711.43     61.72 o
   3  -1   9     1184.70     1160.84     54.54 o
   4  -1   9     1117.84     1115.61     54.31 o
   5  -1   9     3316.38     3365.51     97.53 o
   6  -1   9      183.92      211.36     19.77 o
   7  -1   9      516.94      499.45     33.23 o
   8  -1   9      772.53      673.21     51.05 o
   9  -1   9       29.83      -11.59     23.70 o
  10  -1   9      382.85      379.68     42.34 o
  11  -1   9       36.51       32.82     32.38 o
  12  -1   9       26.07       29.88     46.29 o
  13  -1   9        9.42       17.10     18.85 o
  -9   0   9      121.74      132.63     24.95 o
  -8   0   9       45.99       74.54     19.23 o
  -7   0   9       23.51       35.42     13.57 o
  -6   0   9       82.09      122.91     30.40 o
  -5   0   9       12.39      -18.74     12.49 o
  -4   0   9      358.57      323.26     27.05 o
  -3   0   9      567.64      569.89     22.29 o
  -2   0   9      881.30      882.84     33.88 o
  -1   0   9      111.66       84.56     12.43 o
   0   0   9      290.15      351.98     22.47 o
   1   0   9       40.54       38.08      9.82 o
   2   0   9       44.58       32.75     13.31 o
   3   0   9       44.83       54.67     14.96 o
   4   0   9     1600.72     1516.73     38.72 o
   5   0   9     2774.63     2616.93     56.46 o
   6   0   9        8.37      -15.72     16.46 o
   7   0   9     2558.11     2633.29     52.68 o
   8   0   9     1295.63     1262.97     67.55 o
   9   0   9       57.81       37.77     14.89 o
  10   0   9       75.56       57.22     17.10 o
  11   0   9        3.45       21.12     14.40 o
  12   0   9        0.69       -9.32     29.37 o
  13   0   9       98.24      140.14     57.26 o
  -9   1   9       14.35       -0.03     16.58 o
  -8   1   9       24.48       -2.37     17.69 o
  -7   1   9       42.27       43.63     14.65 o
  -6   1   9      228.79      231.02     27.55 o
  -5   1   9      243.28      213.97     24.11 o
  -4   1   9      291.77      299.51     25.44 o
  -3   1   9      965.95     1025.25     40.46 o
  -2   1   9      523.22      488.02     24.67 o
  -1   1   9      403.87      393.74     23.28 o
   0   1   9     2646.76     2727.59     72.74 o
   1   1   9     3946.68     3951.58    111.43 o
   2   1   9      450.11      429.54     23.42 o
   3   1   9      323.58      287.47     18.66 o
   4   1   9      989.06      963.18     31.10 o
   5   1   9        4.30       46.43     18.61 o
   6   1   9     3154.69     3183.95     95.53 o
   7   1   9     3825.31     3746.07     60.83 o
   8   1   9       49.21       31.14     19.99 o
   9   1   9        9.19        8.64     18.05 o
  10   1   9       10.44        8.53     20.01 o
  11   1   9       29.67       22.61     14.97 o
  12   1   9       16.79       41.44     19.65 o
  13   1   9      155.00      175.99     31.07 o
  14   1   9       14.68       -0.81     16.72 o
  -9   2   9        1.05       16.67     19.21 o
  -8   2   9       11.67        3.93     14.95 o
  -7   2   9       24.60       14.60     13.67 o
  -6   2   9        0.10       24.66     14.10 o
  -5   2   9       41.08       25.67     12.81 o
  -4   2   9      183.76      187.80     22.76 o
  -3   2   9      406.00      377.76     27.99 o
  -2   2   9      137.36      114.17     12.99 o
  -1   2   9      546.60      529.98     26.74 o
   0   2   9     4253.79     4315.84     76.50 o
   1   2   9       67.54       68.71     12.11 o
   2   2   9     1074.25     1049.50     36.57 o
   3   2   9       43.73       62.98      9.83 o
   4   2   9        2.26       -1.90      9.35 o
   5   2   9     2128.15     2045.86     72.91 o
   6   2   9     2388.86     2332.73    131.32 o
   7   2   9      394.70      388.80     35.18 o
   8   2   9      518.16      459.29     36.69 o
   9   2   9      760.57      767.44     51.52 o
  10   2   9      428.83      412.45     48.98 o
  11   2   9        8.76      -12.26     18.29 o
  12   2   9       30.99       39.84     18.68 o
  13   2   9        4.72       21.42     20.25 o
  14   2   9      142.53      183.09     31.21 o
  -8   3   9       19.28       24.75     17.12 o
  -7   3   9        6.02      -16.28     12.77 o
  -6   3   9       97.85      124.73     22.40 o
  -5   3   9       39.16       20.75     10.99 o
  -4   3   9      519.80      531.59     34.94 o
  -3   3   9      776.94      810.65     40.57 o
  -2   3   9       10.13       11.41      7.70 o
  -1   3   9      729.54      727.89     31.65 o
   0   3   9      153.68      174.61     16.79 o
   1   3   9       17.84       19.98      8.44 o
   2   3   9      211.27      281.15     19.44 o
   3   3   9      651.11      644.27     27.90 o
   4   3   9       86.29       74.81     18.99 o
   5   3   9     3027.17     2875.25    101.78 o
   6   3   9      214.71      201.35     24.63 o
   7   3   9      791.67      745.00     47.01 o
   8   3   9     2835.47     2711.00     73.50 o
   9   3   9      691.88      696.56     47.51 o
  10   3   9       90.59       70.22     36.17 o
  11   3   9      126.85       84.32     22.61 o
  12   3   9      197.24      192.15     30.72 o
  13   3   9      160.40      162.56     27.34 o
  14   3   9        2.69        6.59     30.74 o
  15   3   9      156.35      140.44     28.31 o
  -8   4   9        3.38        5.38     14.96 o
  -7   4   9        4.87       -6.09     13.86 o
  -6   4   9        0.19      -16.97     14.12 o
  -5   4   9        3.85        2.59     11.08 o
  -4   4   9       41.94       51.05     13.82 o
  -3   4   9      612.59      668.99     46.05 o
  -2   4   9      710.32      657.67     68.77 o
  -1   4   9       18.29        2.90      9.47 o
   0   4   9      263.24      245.81     19.23 o
   1   4   9       40.13       36.73      8.02 o
   2   4   9     1100.66     1050.57     47.67 o
   3   4   9      369.78      377.88     29.47 o
   4   4   9      821.15      723.35     56.53 o
   5   4   9     1615.37     1506.42     65.08 o
   6   4   9     3062.57     3080.68     89.93 o
   7   4   9       27.71       -3.09     35.69 o
   8   4   9     2917.45     2826.14    105.52 o
   9   4   9      216.54      194.95     45.74 o
  10   4   9      341.55      282.37     29.63 o
  11   4   9     1073.81      901.93     54.45 o
  12   4   9      116.03      132.19     26.17 o
  13   4   9        8.60        3.58     13.33 o
  14   4   9       23.07       23.11     27.97 o
  15   4   9       97.57       65.69     27.67 o
  -7   5   9       11.84       -4.56     15.25 o
  -6   5   9       28.73       30.70     13.16 o
  -5   5   9       63.40       55.82     15.83 o
  -4   5   9       14.57       12.22     12.22 o
  -3   5   9      529.56      527.34     28.96 o
  -2   5   9     1210.90     1291.81     60.78 o
  -1   5   9       42.12       34.78     12.87 o
   0   5   9       69.87       63.12     14.39 o
   1   5   9      101.77      111.57     16.13 o
   2   5   9     1261.24     1166.72     57.15 o
   3   5   9       16.33      -13.04     10.71 o
   4   5   9       11.95       18.74      7.17 o
   5   5   9     2983.43     3036.45     86.01 o
   6   5   9     1836.38     1804.16     82.27 o
   7   5   9      197.11      148.37     26.04 o
   8   5   9     1790.85     1789.56     43.46 o
   9   5   9      106.58      121.35     38.69 o
  10   5   9     1028.74      933.09     51.35 o
  11   5   9       10.59        9.91     14.68 o
  12   5   9      219.26      197.01     24.74 o
  13   5   9       15.83        1.52     14.99 o
  14   5   9      227.30      275.59     28.97 o
  15   5   9      219.00      283.27     57.90 o
  -7   6   9        5.96       13.13     17.51 o
  -6   6   9       12.08       28.43     19.28 o
  -5   6   9       98.51      117.98     32.11 o
  -4   6   9       95.29       91.01     28.12 o
  -3   6   9      106.45      114.00     25.34 o
  -2   6   9     1576.83     1766.50     97.94 o
  -1   6   9        9.60       31.18     19.13 o
   0   6   9      107.43      136.23     29.44 o
   1   6   9     1728.84     1730.48     61.10 o
   2   6   9     1507.93     1359.13     55.24 o
   3   6   9      895.13      961.50     62.72 o
   4   6   9      186.00      191.23     25.42 o
   5   6   9     1100.39     1091.01     52.01 o
   6   6   9      363.20      371.05     21.43 o
   7   6   9     5700.56     5755.64    127.10 o
   8   6   9     1205.63     1288.51     40.21 o
   9   6   9      773.09      743.99     31.19 o
  10   6   9      403.63      430.56     37.14 o
  11   6   9      418.99      519.05     40.30 o
  12   6   9      592.22      577.86     42.70 o
  13   6   9      232.26      273.60     32.12 o
  14   6   9      749.77      767.21     84.44 o
  15   6   9       11.72       31.95     30.66 o
  -6   7   9       28.39       33.76     25.58 o
  -5   7   9        1.94       17.46     24.28 o
  -4   7   9       18.49       29.19     17.00 o
  -3   7   9       25.65       35.34     11.92 o
  -2   7   9      313.73      338.76     29.70 o
  -1   7   9       61.48       28.47     20.01 o
   0   7   9       11.71       22.94     15.15 o
   1   7   9     1832.03     1765.73     92.37 o
   2   7   9      466.11      564.00     36.40 o
   3   7   9     1289.68     1215.88     53.51 o
   4   7   9      236.77      204.07     23.11 o
   5   7   9        0.12      -15.57     13.24 o
   6   7   9     2317.73     2215.69     78.09 o
   7   7   9     4570.04     4575.42    115.32 o
   8   7   9      181.22      163.14     18.11 o
   9   7   9      689.89      764.31     36.68 o
  10   7   9       11.99       31.55     22.34 o
  11   7   9       23.33       18.19     11.01 o
  12   7   9      181.93      160.25     21.54 o
  13   7   9       34.42       20.92     23.47 o
  14   7   9       22.64       33.59     27.08 o
  15   7   9       43.02        4.84     24.39 o
  -5   8   9        0.49       -5.94     18.12 o
  -4   8   9        1.63       33.46     20.70 o
  -3   8   9        3.51       26.00     14.82 o
  -2   8   9        5.53        5.84     13.08 o
  -1   8   9        2.53        9.44     14.39 o
   0   8   9      735.02      707.79     60.32 o
   1   8   9       13.61       21.41     17.92 o
   2   8   9       17.84       19.90     16.22 o
   3   8   9       51.48       48.64     11.54 o
   4   8   9      279.59      285.28     28.63 o
   5   8   9      635.28      575.71     39.29 o
   6   8   9     4102.36     4359.57    108.85 o
   7   8   9      256.72      264.01     21.55 o
   8   8   9      446.36      450.76     32.35 o
   9   8   9     3257.46     3376.91    130.66 o
  10   8   9       11.67       -8.40     20.56 o
  11   8   9      345.19      331.87     30.13 o
  12   8   9        5.03       -6.96     24.99 o
  13   8   9       96.95       55.58     23.73 o
  14   8   9       48.59       16.26     24.98 o
  15   8   9      121.98       93.66     34.58 o
  -3   9   9       10.32       31.01     23.48 o
  -2   9   9        3.57      -15.79     20.72 o
  -1   9   9      363.63      361.33     31.73 o
   0   9   9        8.12       17.78     15.71 o
   1   9   9      391.94      393.12     45.18 o
   2   9   9       69.21      103.11     23.76 o
   3   9   9       70.15       46.56     17.45 o
   4   9   9       18.80       18.27     11.38 o
   5   9   9      591.62      609.06     40.67 o
   6   9   9      360.86      338.74     42.64 o
   7   9   9      111.60       92.74     12.95 o
   8   9   9     1343.06     1466.62     60.64 o
   9   9   9     1207.18     1244.18     55.85 o
  10   9   9       47.06       26.66     27.30 o
  11   9   9      139.41      172.05     26.49 o
  12   9   9      290.75      290.01     52.41 o
  13   9   9      142.13      168.83     42.10 o
  14   9   9       23.37       31.52     29.04 o
  15   9   9      282.37      301.02     58.50 o
  -2  10   9      140.39      198.41     39.00 o
  -1  10   9      148.66      153.85     21.47 o
   0  10   9       89.61       88.43     18.47 o
   1  10   9      157.22      161.07     29.77 o
   2  10   9        4.59       30.83     16.03 o
   3  10   9       14.52       21.26     14.96 o
   4  10   9       34.62       46.89     18.69 o
   5  10   9      198.02      199.81     43.81 o
   6  10   9       20.89        1.83     11.26 o
   7  10   9      425.61      415.05     34.07 o
   8  10   9      263.92      255.27     28.75 o
   9  10   9      351.39      338.88     31.53 o
  10  10   9      615.25      579.68     41.22 o
  11  10   9      282.06      251.70     47.62 o
  12  10   9        9.86        0.25     25.18 o
  13  10   9      160.97      160.89     40.25 o
  14  10   9       10.06       27.53     25.94 o
  15  10   9      462.83      510.28     72.91 o
  -2  11   9      199.15      276.15     47.92 o
  -1  11   9        2.28      -29.13     28.72 o
   0  11   9       22.38      -12.50     25.11 o
   1  11   9       58.47       38.13     14.82 o
   2  11   9       63.71       64.26     22.88 o
   3  11   9       17.91        3.29     16.06 o
   4  11   9        0.77        5.33     13.03 o
   5  11   9      241.41      251.96     44.30 o
   6  11   9      240.24      154.33     36.83 o
   7  11   9       16.07        6.52     12.02 o
   8  11   9      593.56      556.16     41.00 o
   9  11   9        5.37        9.78     11.39 o
  10  11   9     1244.09     1252.75    118.82 o
  11  11   9       32.40      -27.09     32.08 o
  12  11   9      261.50      184.74     40.46 o
  13  11   9      315.76      376.90     61.63 o
  14  11   9      116.71       88.60     37.58 o
  15  11   9      113.30      129.13     41.99 o
  -2  12   9       29.10       81.25     33.32 o
  -1  12   9        2.21        5.20     24.29 o
   0  12   9       67.61       63.60     19.86 o
   1  12   9        1.52      -42.93     33.24 o
   3  12   9       32.95        7.80     16.13 o
   4  12   9      151.44      132.94     60.93 o
   5  12   9       63.57       60.45     14.70 o
   6  12   9      216.02      167.22     36.29 o
   7  12   9     1165.21     1141.90     84.36 o
   8  12   9      584.97      718.33     67.44 o
   9  12   9       63.21       92.49     19.34 o
  10  12   9      133.40      149.40     36.27 o
  11  12   9       16.94      -15.38     25.39 o
  12  12   9      304.63      259.90     50.22 o
  13  12   9        0.08      -32.05     28.63 o
  14  12   9       74.36       58.54     32.27 o
  15  12   9        4.56      -11.05     23.72 o
  -1  13   9        1.32       35.22     32.37 o
   0  13   9       79.56       73.11     33.55 o
   1  13   9       16.42        4.22     24.00 o
   2  13   9       15.27       -5.70     22.70 o
   3  13   9       10.12      -57.89     38.59 o
   4  13   9       61.03       14.50     29.04 o
   5  13   9      324.76      338.95     51.97 o
   6  13   9      141.87      139.54     34.38 o
   7  13   9     1658.17     1755.08    111.95 o
   8  13   9      234.75      229.60     43.74 o
   9  13   9      206.19      235.17     40.95 o
  10  13   9      176.32      247.70     51.44 o
  11  13   9       17.82        5.86     22.19 o
  12  13   9       35.91       17.61     25.48 o
  13  13   9      191.01      218.77     51.77 o
  14  13   9        1.82        2.22     25.96 o
   1  14   9        1.10      -23.93     23.59 o
   2  14   9       44.76       -2.52     21.63 o
   3  14   9      203.02      223.68     32.45 o
   4  14   9       40.56       35.66     29.80 o
   5  14   9       26.70       -4.24     20.65 o
   6  14   9       78.09      -12.93     37.40 o
   7  14   9      135.15       71.60     26.77 o
   8  14   9       32.45       47.97     21.22 o
   9  14   9      381.95      504.42     69.36 o
  10  14   9       19.92       58.68     32.75 o
  14  14   9       34.93      -23.82     25.52 o
   2  15   9       81.27       92.68     25.57 o
   3  15   9        1.12       -0.47     37.87 o
   4  15   9       58.78       47.24     20.20 o
   5  15   9       37.31       25.06     28.41 o
   6  15   9        1.37      -31.43     32.92 o
   7  15   9       13.95        0.86     24.63 o
   8  15   9      284.36      306.41     57.26 o
   9  15   9       68.01       76.70     37.23 o
  10  15   9       27.08       90.40     42.54 o
   5  16   9       20.94       14.44     20.47 o
   6  16   9       52.12       34.58     29.74 o
   7  16   9       37.81       11.18     25.15 o
   8  16   9      103.95      104.44     46.53 o
   9  16   9      229.81      335.66     66.06 o
  10  16   9       12.32       50.52     35.91 o
  -2 -11  10        5.33       28.53     23.06 o
  -1 -11  10       86.73       71.17     28.62 o
  -5 -10  10      148.24      226.07     49.79 o
  -4 -10  10       43.05       64.38     24.11 o
  -3 -10  10       77.04       96.10     22.49 o
  -2 -10  10      236.48      358.43     47.51 o
  -1 -10  10      472.74      486.56     52.67 o
   0 -10  10       36.92       -9.01     68.24 o
   1 -10  10       21.91       -8.86     46.53 o
   2 -10  10       33.81       39.42     67.28 o
   3 -10  10        5.93        0.32     56.13 o
  -6  -9  10       77.45       82.70     25.89 o
  -5  -9  10        4.05       15.54     20.82 o
  -4  -9  10      134.61      158.05     39.17 o
  -3  -9  10       86.69       93.03     23.02 o
  -2  -9  10      477.17      545.53     40.87 o
  -1  -9  10      138.52      218.09     29.03 o
   0  -9  10       40.24       65.27     26.81 o
   1  -9  10      124.66      169.17     67.67 o
   2  -9  10       52.32       62.70     61.66 o
   3  -9  10       93.47       88.38     28.08 o
   4  -9  10       40.70      -20.72     25.55 o
   5  -9  10        0.84       50.13     26.10 o
  -7  -8  10       30.90       14.27     20.10 o
  -6  -8  10        3.19      -15.44     19.17 o
  -5  -8  10        9.25       17.51     14.99 o
  -4  -8  10       24.32       42.36     28.53 o
  -3  -8  10      320.82      396.32     54.96 o
  -2  -8  10      166.02      174.22     26.29 o
  -1  -8  10       96.77      118.49     22.59 o
   0  -8  10      126.83      187.46     24.98 o
   1  -8  10      176.57      163.86     23.73 o
   2  -8  10      245.07      269.18     28.24 o
   3  -8  10       71.20       65.10     25.04 o
   4  -8  10       19.28       27.87     22.84 o
   5  -8  10       33.37       18.25     35.56 o
   6  -8  10       39.47       58.62     25.00 o
  -8  -7  10       48.39       50.60     21.74 o
  -7  -7  10        1.73      -22.35     19.21 o
  -6  -7  10       24.61      -24.98     23.44 o
  -5  -7  10       47.86       39.37     22.61 o
  -4  -7  10      165.64      149.56     25.54 o
  -3  -7  10      178.45      187.98     27.20 o
  -2  -7  10       74.74       52.52     18.55 o
  -1  -7  10       34.84       44.72     17.57 o
   0  -7  10      204.88      205.91     30.40 o
   1  -7  10      156.55      183.85     23.61 o
   2  -7  10       23.63       36.42     14.87 o
   3  -7  10       46.09       56.51     21.78 o
   4  -7  10       10.73      -13.76     16.62 o
   5  -7  10        0.18      -39.33     26.22 o
   6  -7  10        0.79       -8.15     35.97 o
   7  -7  10      141.61      176.65     36.97 o
  -8  -6  10        0.88       15.69     31.11 o
  -7  -6  10       57.60       72.85     43.54 o
  -6  -6  10        5.55      -24.98     17.95 o
  -5  -6  10       55.95       32.64     16.08 o
  -4  -6  10      199.33      182.48     20.77 o
  -3  -6  10      333.34      321.30     35.61 o
  -2  -6  10      110.66      100.15     20.51 o
  -1  -6  10       23.74       33.45     18.48 o
   0  -6  10      911.42     1001.17     58.36 o
   1  -6  10      186.39      181.76     27.49 o
   2  -6  10      230.58      266.94     29.37 o
   3  -6  10       29.98       80.65     19.26 o
   4  -6  10       96.87       96.67     17.17 o
   5  -6  10      110.34      114.35     20.30 o
   6  -6  10      116.57      113.84     19.72 o
   7  -6  10       78.16       82.69     23.88 o
   8  -6  10       13.29       31.35     39.99 o
  -8  -5  10       23.48       48.09     17.03 o
  -7  -5  10        4.18        8.82     16.61 o
  -6  -5  10      119.65       74.06     21.84 o
  -5  -5  10      219.92      242.12     32.93 o
  -4  -5  10      174.65      196.40     21.48 o
  -3  -5  10       21.03        8.78     13.32 o
  -2  -5  10      294.98      283.44     30.78 o
  -1  -5  10      940.76      951.04     55.24 o
   0  -5  10      796.96      865.41     52.69 o
   1  -5  10      449.29      448.46     38.87 o
   2  -5  10      576.69      625.63     46.48 o
   3  -5  10       98.98       96.62     16.83 o
   4  -5  10        2.69       15.33     12.15 o
   5  -5  10        0.62       -2.45     10.68 o
   6  -5  10      174.95      223.45     26.39 o
   7  -5  10       60.04       51.96     20.21 o
   8  -5  10       45.00       27.89     24.76 o
   9  -5  10       49.73       12.14     20.02 o
  -9  -4  10        7.08       29.91     15.62 o
  -8  -4  10       11.31        2.13     15.93 o
  -7  -4  10       25.09       12.56     14.92 o
  -6  -4  10       52.17       56.82     17.47 o
  -5  -4  10      177.16      197.73     30.36 o
  -4  -4  10       10.84        0.68     13.52 o
  -3  -4  10       15.93       27.70     25.43 o
  -2  -4  10      635.48      585.16     41.85 o
  -1  -4  10     1061.85      978.37     54.75 o
   0  -4  10     1013.33     1004.46     56.34 o
   1  -4  10        1.30      -17.76     12.32 o
   2  -4  10      592.74      648.65     46.00 o
   3  -4  10       64.47       59.40     20.46 o
   4  -4  10     1082.18     1100.98     52.98 o
   5  -4  10       84.28      141.95     21.97 o
   6  -4  10      366.10      379.22     32.85 o
   7  -4  10       20.07      -21.98     16.02 o
   8  -4  10      219.62      189.90     64.63 o
   9  -4  10       21.95        6.00     19.75 o
  10  -4  10        9.70       -2.59     44.17 o
  -9  -3  10        8.46       16.92     18.14 o
  -8  -3  10       99.54      122.29     25.65 o
  -7  -3  10      192.63      232.49     29.65 o
  -6  -3  10       92.04       59.43     16.74 o
  -5  -3  10      153.32      162.10     22.52 o
  -4  -3  10        0.30      -19.85     13.51 o
  -3  -3  10      523.52      502.34     31.29 o
  -2  -3  10      613.73      739.76     47.10 o
  -1  -3  10     2195.19     2391.86     81.45 o
   0  -3  10       68.76       57.79     16.21 o
   1  -3  10      743.01      734.65     47.91 o
   2  -3  10      230.23      215.52     25.76 o
   3  -3  10       40.51       30.72     43.80 o
   4  -3  10       40.28       10.99     14.28 o
   5  -3  10      615.25      642.21     40.63 o
   6  -3  10      106.88      128.12     22.92 o
   7  -3  10      123.17      114.44     18.57 o
   8  -3  10      557.66      590.56     52.72 o
   9  -3  10      381.69      369.82     42.21 o
  10  -3  10       42.41       56.16     27.38 o
  11  -3  10       72.02       67.64     28.03 o
  -9  -2  10       23.80       35.54     17.56 o
  -8  -2  10       80.68      141.32     26.29 o
  -7  -2  10      166.79      214.26     29.65 o
  -6  -2  10       34.07       28.41     13.25 o
  -5  -2  10       50.00       60.55     13.87 o
  -4  -2  10      195.89      175.53     29.08 o
  -3  -2  10      421.71      399.03     29.65 o
  -2  -2  10      856.27      871.51     40.12 o
  -1  -2  10       39.65       60.87     16.89 o
   0  -2  10     1453.87     1357.79     62.68 o
   1  -2  10     1142.64     1109.24     70.87 o
   2  -2  10     1423.29     1394.51     63.64 o
   3  -2  10       26.98       27.12     19.38 o
   4  -2  10        3.13      -12.45     15.96 o
   5  -2  10     1023.74      927.48     55.49 o
   6  -2  10       40.68       49.31     15.45 o
   7  -2  10       30.11       33.79     13.40 o
   8  -2  10     1403.28     1378.05     78.84 o
   9  -2  10      103.40      116.95     23.42 o
  10  -2  10      270.79      276.00     38.55 o
  11  -2  10       57.67       62.49     21.56 o
  12  -2  10       73.55       52.22     27.07 o
  -8  -1  10        0.79       16.27     15.60 o
  -7  -1  10       23.83        0.86     13.00 o
  -6  -1  10       42.68       36.95     14.42 o
  -5  -1  10        1.50      -23.79     15.86 o
  -4  -1  10       17.07       -3.05     14.15 o
  -3  -1  10      546.77      537.11     25.85 o
  -2  -1  10      306.99      298.70     22.30 o
  -1  -1  10      138.26      151.49     17.40 o
   0  -1  10     1366.80     1411.90     49.20 o
   1  -1  10     3755.66     3644.93     76.75 o
   2  -1  10      178.05      195.40     27.07 o
   3  -1  10       23.99       10.53     11.40 o
   4  -1  10     1095.06     1041.84     55.84 o
   5  -1  10       70.94       66.75     17.75 o
   6  -1  10      189.15      184.56     23.49 o
   7  -1  10      793.87      806.97     45.04 o
   8  -1  10        3.00        0.27     11.25 o
   9  -1  10      795.69      828.77     80.19 o
  10  -1  10      627.66      601.20     51.90 o
  11  -1  10        2.34       10.99     28.88 o
  12  -1  10      126.66      103.61     26.34 o
  -8   0  10       12.74       32.84     17.91 o
  -7   0  10       14.79       32.63     37.32 o
  -6   0  10       16.89       -9.86     12.78 o
  -5   0  10       53.42       16.01     12.92 o
  -4   0  10        1.82       -1.62     13.64 o
  -3   0  10       50.80       44.64      8.51 o
  -2   0  10       12.66       17.48     11.81 o
  -1   0  10      452.93      405.58     25.38 o
   0   0  10      892.63      855.23     37.56 o
   1   0  10      478.93      454.20     27.90 o
   2   0  10       89.11      100.98     13.93 o
   3   0  10      795.37      782.93     42.35 o
   4   0  10      380.27      391.64     24.54 o
   5   0  10       76.13       87.65     10.30 o
   6   0  10      550.85      553.28     43.53 o
   7   0  10      465.42      497.64     39.84 o
   8   0  10      177.45      123.93     20.56 o
   9   0  10     1957.45     1813.95     86.95 o
  10   0  10      559.51      584.57     50.71 o
  11   0  10        2.23       34.00     23.29 o
  12   0  10      132.01      133.95     30.36 o
  13   0  10       29.52       33.58     21.75 o
  -8   1  10        1.48       35.06     20.32 o
  -7   1  10       20.48       -3.84     23.76 o
  -6   1  10       57.94       65.18     17.03 o
  -5   1  10      228.09      217.21     25.71 o
  -4   1  10      100.71       91.15     16.45 o
  -3   1  10       11.65       11.72      7.30 o
  -2   1  10        0.48       -8.90      8.50 o
  -1   1  10      124.40      101.44     12.87 o
   0   1  10      917.34      882.12     44.90 o
   1   1  10      152.05      140.82     14.61 o
   2   1  10     1571.62     1483.40     46.33 o
   3   1  10      157.64      137.52     13.56 o
   4   1  10      202.81      179.57     14.97 o
   5   1  10      145.92      126.09     10.46 o
   6   1  10      245.12      254.18     29.68 o
   7   1  10      300.45      307.44     54.98 o
   8   1  10      764.42      740.46     42.19 o
   9   1  10      729.47      715.72     53.38 o
  10   1  10       55.03       60.53     21.59 o
  11   1  10       25.03        4.12     36.34 o
  12   1  10      240.70      220.02     37.94 o
  13   1  10        2.02      -32.69     25.04 o
  -8   2  10        2.57       21.97     14.09 o
  -7   2  10       26.27        0.54     16.83 o
  -6   2  10      180.22      232.18     26.63 o
  -5   2  10      141.60      147.44     21.66 o
  -4   2  10       19.64       13.95     15.12 o
  -3   2  10        4.72        3.83     13.65 o
  -2   2  10      358.68      327.14     21.79 o
  -1   2  10      937.62      932.16     37.34 o
   0   2  10     2320.95     2448.83     61.02 o
   1   2  10        2.31       15.08      9.47 o
   2   2  10      841.08      835.85     34.69 o
   3   2  10        5.94        3.21      6.07 o
   4   2  10        0.65      -11.28      7.52 o
   5   2  10      428.88      409.15     35.96 o
   6   2  10     1174.31     1218.89     61.18 o
   7   2  10        4.05       22.46     15.56 o
   8   2  10      201.83      201.54     22.42 o
   9   2  10       12.81       29.24     18.05 o
  10   2  10       43.62       83.68     31.98 o
  11   2  10       19.01        9.91     28.51 o
  12   2  10      137.72      120.87     29.62 o
  13   2  10       65.05       73.52     24.14 o
  14   2  10       71.87      107.31     29.36 o
  -7   3  10       31.70       43.35     17.64 o
  -6   3  10       64.51       38.80     18.64 o
  -5   3  10        0.22       18.97     15.60 o
  -4   3  10        2.73        5.29     11.83 o
  -3   3  10      138.89      157.62     25.27 o
  -2   3  10     1087.86     1140.46     41.56 o
  -1   3  10     3009.69     3215.49     69.28 o
   0   3  10       29.08       30.75     10.69 o
   1   3  10     1756.92     1713.73     49.98 o
   2   3  10     2369.29     2328.68     57.66 o
   3   3  10      714.38      687.40     30.63 o
   4   3  10       69.76       10.90     29.09 o
   5   3  10        0.17       -5.09     12.40 o
   6   3  10       17.90      -11.74     17.58 o
   7   3  10        2.78      -13.69     15.82 o
   8   3  10      980.48     1050.16     58.57 o
   9   3  10     1124.78     1173.62     85.35 o
  10   3  10      309.94      269.68     33.27 o
  11   3  10      333.41      308.46     35.10 o
  12   3  10       92.87       40.33     17.20 o
  13   3  10      495.12      448.53     45.56 o
  14   3  10       30.11        3.96     32.48 o
  -7   4  10        0.61       -2.35     15.90 o
  -6   4  10        1.63       -4.40     12.82 o
  -5   4  10       58.06       38.31     14.03 o
  -4   4  10       17.59        8.31     14.81 o
  -3   4  10       10.64        2.16     15.34 o
  -2   4  10      581.75      636.60     46.54 o
  -1   4  10      331.63      337.89     23.63 o
   0   4  10      120.68      113.52     13.93 o
   1   4  10     2771.90     2708.43     64.37 o
   2   4  10     4521.10     4512.81     80.93 o
   3   4  10       87.19       63.66     24.75 o
   4   4  10      134.25      123.81     29.30 o
   5   4  10      722.01      736.29     45.76 o
   6   4  10      372.87      303.59     29.76 o
   7   4  10     1547.19     1517.98     68.92 o
   8   4  10     2878.80     2869.91     96.27 o
   9   4  10      232.44      256.43     99.06 o
  10   4  10      843.07      766.04     51.86 o
  11   4  10     1374.45     1356.10     70.56 o
  12   4  10       16.26      -24.57     20.10 o
  13   4  10      413.33      408.36     42.87 o
  14   4  10        2.50      -34.38     22.92 o
  15   4  10       15.32        3.19     28.61 o
  -7   5  10       11.03       19.30     15.67 o
  -6   5  10       19.50       10.55     14.65 o
  -5   5  10       85.57       83.37     23.51 o
  -4   5  10       40.40        0.92     21.30 o
  -3   5  10       44.03       67.71     18.55 o
  -2   5  10        1.38       28.16     17.02 o
  -1   5  10      296.05      258.86     28.38 o
   0   5  10      114.73      130.10     19.50 o
   1   5  10     1006.86     1061.48     49.28 o
   2   5  10       51.88       42.41     15.34 o
   3   5  10       53.14       32.81     11.76 o
   4   5  10     1170.21     1120.61     53.52 o
   5   5  10       12.92       29.69     10.16 o
   6   5  10       34.64       31.92      9.06 o
   7   5  10     1977.75     1961.75     77.96 o
   8   5  10      443.26      470.40     39.75 o
   9   5  10       13.16      -45.83     33.85 o
  10   5  10     4020.84     3948.11    115.03 o
  11   5  10     1642.05     1728.18     76.90 o
  12   5  10       39.31       25.58     13.32 o
  13   5  10      127.20       96.86     49.34 o
  14   5  10       67.30       55.05     18.94 o
  15   5  10        0.66       -6.53     29.07 o
  -6   6  10        4.44        9.80     21.84 o
  -5   6  10        0.27       18.69     21.85 o
  -4   6  10       94.06       68.80     28.62 o
  -3   6  10       69.60       87.01     28.95 o
  -2   6  10       17.23       17.18     18.85 o
  -1   6  10      289.85      277.01     41.76 o
   0   6  10      157.42      169.08     30.24 o
   1   6  10      151.86      145.53     19.35 o
   2   6  10       22.27        1.24     10.07 o
   3   6  10     1939.03     1948.60     70.21 o
   4   6  10      639.36      674.46     48.72 o
   5   6  10      882.17      851.59     49.40 o
   6   6  10       18.98       17.24     14.56 o
   7   6  10     1379.54     1294.93     90.09 o
   8   6  10       30.12       34.73      8.47 o
   9   6  10     2071.11     2122.03     55.13 o
  10   6  10      773.06      829.36     54.16 o
  11   6  10       80.44       75.93     22.50 o
  12   6  10        6.35        0.70     20.86 o
  13   6  10       80.69      105.02     24.19 o
  14   6  10        0.96       26.87     23.50 o
  15   6  10       91.25       88.62     38.60 o
  -5   7  10       30.03       38.01     20.85 o
  -4   7  10       16.66       42.31     23.41 o
  -3   7  10        1.62        5.45     22.23 o
  -2   7  10       82.04       85.91     16.48 o
  -1   7  10      278.50      277.20     40.82 o
   0   7  10        7.61      -40.39     26.93 o
   1   7  10     1561.31     1670.47     94.11 o
   2   7  10     2242.59     2435.93     78.34 o
   3   7  10     2517.56     2555.39     81.50 o
   4   7  10       15.01       19.41     31.82 o
   5   7  10      369.42      391.04     33.62 o
   6   7  10       41.58       40.34     14.93 o
   7   7  10     2237.71     2221.81     56.30 o
   8   7  10      518.00      529.61     32.02 o
   9   7  10      317.71      345.10     24.46 o
  10   7  10        6.25       47.26     28.93 o
  11   7  10      227.28      262.17     30.52 o
  12   7  10      692.10      654.98     46.64 o
  13   7  10       42.08       29.16     24.39 o
  14   7  10       40.11        4.23     28.19 o
  15   7  10       18.57       -5.69     24.08 o
  -5   8  10        6.13       40.61     29.41 o
  -4   8  10        0.32        2.53     17.40 o
  -3   8  10        3.75       22.94     25.51 o
  -2   8  10       24.61       26.87     13.64 o
  -1   8  10      112.48      146.76     36.18 o
   0   8  10      729.88      773.43     67.29 o
   1   8  10      150.00      175.35     33.37 o
   2   8  10      165.60      186.55     35.67 o
   3   8  10       59.01       22.08     12.05 o
   4   8  10      322.83      338.30     30.97 o
   5   8  10      116.58      134.26     21.16 o
   6   8  10      704.65      730.84     47.25 o
   7   8  10      136.80      137.28     22.44 o
   8   8  10      733.78      722.13     35.54 o
   9   8  10      398.65      417.17     43.42 o
  10   8  10      111.66       73.53     24.75 o
  11   8  10      715.36      699.24     52.67 o
  12   8  10     1103.14     1176.45     60.02 o
  13   8  10       55.77       41.37     21.08 o
  14   8  10      480.73      476.09     70.34 o
  15   8  10        2.11      -44.36     32.46 o
  -3   9  10        7.04       -1.26     20.84 o
  -2   9  10       35.14       31.66     12.21 o
  -1   9  10      612.42      653.15     42.64 o
   0   9  10       56.13       67.02     23.20 o
   1   9  10      455.56      448.54     48.70 o
   2   9  10       46.45       29.54     14.45 o
   3   9  10       30.48       23.29     13.97 o
   4   9  10      367.84      387.76     34.60 o
   5   9  10      539.11      486.79     38.80 o
   6   9  10      391.36      328.69     30.90 o
   7   9  10       12.49       -2.07     41.15 o
   8   9  10     2340.53     2374.17     65.84 o
   9   9  10     1621.31     1520.99     62.21 o
  10   9  10       31.39       64.21     16.82 o
  11   9  10      205.65      243.55     31.20 o
  12   9  10     1055.44     1110.05     97.91 o
  13   9  10      336.68      400.01     64.89 o
  14   9  10      212.27      259.38     56.92 o
  15   9  10       67.37       81.91     39.96 o
  -1  10  10        3.77      -16.19     13.70 o
   0  10  10      466.43      438.54     50.09 o
   1  10  10      108.89      132.42     27.38 o
   2  10  10      242.41      199.11     34.16 o
   3  10  10        7.28      -33.20     22.95 o
   4  10  10       90.76       71.73     26.91 o
   5  10  10      150.46      150.86     26.38 o
   6  10  10       99.22       91.14     29.33 o
   7  10  10        9.00      -11.55     13.86 o
   8  10  10      697.04      694.46     46.09 o
   9  10  10     1681.16     1611.71     67.98 o
  10  10  10       19.46       -0.89     22.95 o
  11  10  10      755.60      809.31     83.34 o
  12  10  10      159.26      186.10     44.54 o
  13  10  10      113.24      135.84     40.68 o
  14  10  10       37.47       29.72     27.99 o
  15  10  10      144.56      197.39     52.77 o
  -1  11  10      189.48      162.38     34.61 o
   0  11  10       26.07       22.86     16.74 o
   1  11  10      214.59      193.39     32.39 o
   2  11  10      172.61      183.01     33.03 o
   3  11  10       14.16       28.41     15.42 o
   4  11  10     1040.07     1055.90     77.57 o
   5  11  10      361.24      433.28     51.30 o
   6  11  10       96.00       88.28     14.59 o
   7  11  10       96.48       80.69     13.39 o
   8  11  10      138.51      129.03     19.56 o
   9  11  10        5.64        4.27     14.10 o
  10  11  10     1399.83     1538.22     70.37 o
  11  11  10      153.47      176.49     39.93 o
  12  11  10        1.27      -12.21     27.85 o
  13  11  10       86.66       96.29     35.51 o
  14  11  10       46.82       21.19     25.45 o
  15  11  10       35.21       50.16     28.04 o
  -1  12  10        7.51       27.23     22.83 o
   0  12  10        1.07      -43.28     28.85 o
   1  12  10       61.85       38.69     22.65 o
   3  12  10      313.42      357.54     44.56 o
   4  12  10      333.39      378.99     47.88 o
   5  12  10        4.57       10.28     14.80 o
   6  12  10       99.09      102.52     22.25 o
   7  12  10       67.30       83.64     28.61 o
   8  12  10       47.06        7.27     17.94 o
   9  12  10      997.94     1015.51     98.09 o
  10  12  10      503.62      596.84     46.60 o
  11  12  10       14.80      -21.23     30.66 o
  12  12  10      622.22      602.11     75.20 o
  13  12  10       21.35       10.95     20.73 o
  14  12  10       55.40       61.20     32.84 o
  15  12  10       22.71       32.16     25.26 o
   0  13  10       15.85        8.81     22.97 o
   1  13  10        1.07      -22.56     31.09 o
   2  13  10        0.60      -44.42     33.91 o
   3  13  10       98.68       96.71     32.42 o
   4  13  10       18.60       -3.55     32.74 o
   5  13  10       31.02       17.81     17.13 o
   6  13  10       15.67       15.11     18.31 o
   7  13  10      147.57      183.47     38.03 o
   8  13  10       91.77      102.65     29.19 o
   9  13  10      465.28      524.90     62.60 o
  10  13  10      117.60      131.20     26.51 o
  11  13  10      271.72      260.47     50.93 o
  12  13  10      847.78      883.80     94.19 o
  13  13  10       16.34      -38.08     36.09 o
  14  13  10        3.57       41.30     30.91 o
   2  14  10        1.44       -9.45     17.12 o
   3  14  10        4.18      -30.80     23.93 o
   4  14  10      176.00      105.86     33.77 o
   5  14  10       19.63       26.20     25.13 o
   6  14  10       32.79       49.02     25.44 o
   7  14  10      267.89      199.78     36.43 o
   8  14  10        3.29      -30.13     32.32 o
   9  14  10      120.12      109.14     31.93 o
  10  14  10       14.75       41.26     26.82 o
  11  14  10       12.47      -22.97     20.70 o
  12  14  10       56.76        8.30     30.28 o
  13  14  10       31.85       61.10     34.74 o
   3  15  10        0.20      -31.81     24.60 o
   4  15  10        8.66       -7.61     22.88 o
   5  15  10       51.56        9.50     25.57 o
   6  15  10       31.94       -3.11     35.13 o
   7  15  10       25.06       13.46     22.04 o
   8  15  10       18.17      -43.06     36.48 o
   9  15  10        7.83      -23.29     23.37 o
  10  15  10       44.76       46.73     30.01 o
  11  15  10       66.47       57.32     41.73 o
   6  16  10        8.14        2.65     35.88 o
   7  16  10       47.22       57.95     37.74 o
   8  16  10        1.11       36.71     32.58 o
   9  16  10        6.99        3.90     27.48 o
  10  16  10       69.63      105.74     39.67 o
  -2 -10  11        7.68       90.93     34.90 o
  -1 -10  11        5.90        6.07     35.68 o
   0 -10  11       81.76      114.64     28.80 o
  -5  -9  11       59.89       58.50     21.68 o
  -4  -9  11       18.88       48.36     30.74 o
  -3  -9  11       51.28       58.07     24.69 o
  -2  -9  11      135.09      168.07     29.70 o
  -1  -9  11       58.05       93.81     22.24 o
   0  -9  11       51.66       37.22     24.00 o
   1  -9  11      186.80      187.41     35.99 o
   2  -9  11        3.12        3.82     21.16 o
   3  -9  11       14.40      -23.91     27.36 o
  -6  -8  11       60.24       76.70     24.09 o
  -5  -8  11       24.87       34.53     30.80 o
  -4  -8  11        6.79      -17.84     29.46 o
  -3  -8  11       58.50       77.53     23.29 o
  -2  -8  11        2.03       17.42     15.09 o
  -1  -8  11       10.41      -10.03     16.34 o
   0  -8  11      216.89      238.64     29.05 o
   1  -8  11      127.75      127.95     22.22 o
   2  -8  11       20.36       15.07     20.49 o
   3  -8  11        2.48        5.26     41.99 o
   4  -8  11      140.08      149.43     35.53 o
   5  -8  11        0.61       11.82     70.35 o
  -6  -7  11      169.67      196.83     42.18 o
  -5  -7  11       63.71       39.43     24.41 o
  -4  -7  11       37.13       15.23     20.81 o
  -3  -7  11       44.64       63.14     21.60 o
  -2  -7  11       12.82       17.68     15.47 o
  -1  -7  11      143.10      163.78     27.91 o
   0  -7  11      305.45      325.87     37.73 o
   1  -7  11       74.67       65.39     17.94 o
   2  -7  11       46.37       43.28     16.51 o
   3  -7  11      104.11      131.34     21.01 o
   4  -7  11        8.92      -31.81     21.21 o
   5  -7  11        1.35      -39.90     62.07 o
   6  -7  11        0.94      -37.72     25.45 o
  -7  -6  11       98.70      146.40     31.31 o
  -6  -6  11       98.99      127.87     29.05 o
  -5  -6  11      130.82      146.80     27.24 o
  -4  -6  11      106.10       95.87     31.48 o
  -3  -6  11      137.09      158.57     26.92 o
  -2  -6  11      391.33      389.84     39.71 o
  -1  -6  11        3.19        8.15     17.75 o
   0  -6  11      246.67      242.16     33.13 o
   1  -6  11       35.01       41.49     18.18 o
   2  -6  11      647.04      770.78     47.92 o
   3  -6  11      404.66      480.95     38.05 o
   4  -6  11      110.72       99.41     21.09 o
   5  -6  11      139.22      147.75     23.43 o
   6  -6  11        0.05        6.92     22.37 o
   7  -6  11       73.18       45.48     25.58 o
   8  -6  11       43.52       30.34     72.31 o
  -7  -5  11        4.60       -2.75     15.47 o
  -6  -5  11       18.25       27.15     26.88 o
  -5  -5  11       30.79        5.18     16.84 o
  -4  -5  11      120.08       72.83     30.36 o
  -3  -5  11      351.98      422.20     37.40 o
  -2  -5  11       29.07       35.00     27.41 o
  -1  -5  11       33.80       79.63     21.21 o
   0  -5  11       65.13       54.78     19.60 o
   1  -5  11     1115.44     1124.74     63.19 o
   2  -5  11     1052.74     1133.82     64.17 o
   3  -5  11      351.87      392.91     44.26 o
   4  -5  11       18.79       23.50     16.04 o
   5  -5  11      107.88      122.08     22.00 o
   6  -5  11        1.86       17.83     17.82 o
   7  -5  11       14.25        7.36     13.36 o
   8  -5  11       32.70       18.61     27.96 o
   9  -5  11       26.75       60.88     26.47 o
  -8  -4  11       12.02       27.98     16.48 o
  -7  -4  11       40.67       65.66     21.61 o
  -6  -4  11       13.63       16.17     15.64 o
  -5  -4  11       27.85       23.65     24.48 o
  -4  -4  11      293.75      339.45     53.97 o
  -3  -4  11       17.07       30.74     18.33 o
  -2  -4  11       50.94       61.27     18.81 o
  -1  -4  11       93.18       57.64     14.91 o
   0  -4  11       37.98       37.09     24.55 o
   1  -4  11      585.28      659.50     59.46 o
   2  -4  11     1145.27     1129.84     62.46 o
   3  -4  11      303.42      265.75     30.94 o
   4  -4  11      188.25      220.54     27.34 o
   5  -4  11      698.97      748.82     46.98 o
   6  -4  11        4.54      -20.49     14.14 o
   7  -4  11        4.84        0.48     15.85 o
   8  -4  11       26.90       21.29     19.22 o
   9  -4  11       13.11      -17.80     56.90 o
  10  -4  11        6.33       41.97     22.92 o
  -8  -3  11       18.18       60.39     20.68 o
  -7  -3  11        8.22       -1.26     14.69 o
  -6  -3  11       63.81       69.21     29.63 o
  -5  -3  11      174.82      192.33     26.09 o
  -4  -3  11        2.06       23.03     15.41 o
  -3  -3  11       32.46       50.50     17.74 o
  -2  -3  11        4.33       18.79     20.32 o
  -1  -3  11       33.00       74.89     21.70 o
   0  -3  11        3.76       -5.65     15.59 o
   1  -3  11      812.50      822.72     52.34 o
   2  -3  11        8.25       -0.95     22.29 o
   3  -3  11      103.73       63.33     16.39 o
   4  -3  11       39.17       13.48     24.12 o
   5  -3  11      467.22      450.85     35.52 o
   6  -3  11        2.30       -3.65     12.04 o
   7  -3  11        9.90       -6.89     16.94 o
   8  -3  11       11.86        5.69     17.61 o
   9  -3  11       81.80      110.41     26.75 o
  10  -3  11       86.82       93.41     25.91 o
  11  -3  11      280.60      366.55     50.00 o
  -8  -2  11       27.14       61.06     22.04 o
  -7  -2  11        0.26      -25.92     17.28 o
  -6  -2  11      406.02      430.01     37.17 o
  -5  -2  11      330.81      284.37     29.69 o
  -4  -2  11       87.61      103.57     18.96 o
  -3  -2  11       16.42       12.14     10.18 o
  -2  -2  11      258.73      268.04     24.01 o
  -1  -2  11        2.02        0.95     12.86 o
   0  -2  11      814.74      928.68     54.38 o
   1  -2  11      124.28      147.27     43.44 o
   2  -2  11        4.95      -32.39     21.59 o
   3  -2  11      986.97      962.26     55.87 o
   4  -2  11       41.88        7.44     18.14 o
   5  -2  11       12.35        4.02     29.28 o
   6  -2  11      548.78      550.71     38.62 o
   7  -2  11      127.15       81.40     14.80 o
   8  -2  11      381.28      412.34     34.29 o
   9  -2  11      129.46      103.08     25.31 o
  10  -2  11       85.46       62.22     30.56 o
  11  -2  11       67.42      100.07     28.08 o
  -8  -1  11        0.72        2.56     20.11 o
  -7  -1  11       47.26       78.77     18.32 o
  -6  -1  11       50.02       40.81     14.52 o
  -5  -1  11       90.87       82.70     19.25 o
  -4  -1  11      195.18      215.55     25.24 o
  -3  -1  11       21.64       14.08     15.84 o
  -2  -1  11      128.77      115.20     13.04 o
  -1  -1  11     1433.77     1339.02     51.09 o
   0  -1  11      477.14      428.78     29.86 o
   1  -1  11      191.37      202.66     21.97 o
   2  -1  11      326.05      331.15     31.48 o
   3  -1  11     1947.64     2088.72     57.91 o
   4  -1  11      502.05      492.27     34.95 o
   5  -1  11       60.07       67.61     13.04 o
   6  -1  11     1014.11      971.28     66.69 o
   7  -1  11      180.74      206.62     25.72 o
   8  -1  11      140.60      114.26     17.41 o
   9  -1  11       11.54      -29.21     48.03 o
  10  -1  11       77.57       93.03     25.33 o
  11  -1  11       10.11      -31.89     21.26 o
  12  -1  11      134.91      147.35     33.36 o
  -7   0  11       38.26       70.97     20.05 o
  -6   0  11       10.54       20.69     14.34 o
  -5   0  11       13.88      -16.89     17.97 o
  -4   0  11       92.13       61.98     14.41 o
  -3   0  11       92.03       94.88     19.31 o
  -2   0  11      593.67      597.93     31.69 o
  -1   0  11      128.26       97.19     20.66 o
   0   0  11     1603.19     1623.58     72.46 o
   1   0  11      165.99      158.12     19.24 o
   2   0  11     1063.61     1034.42     41.60 o
   3   0  11     1342.74     1297.01     44.73 o
   4   0  11      786.57      780.92     33.64 o
   5   0  11      763.87      770.34     29.10 o
   6   0  11       38.41       58.44     60.12 o
   7   0  11      100.30      191.92     48.29 o
   8   0  11       47.47       37.68     14.85 o
   9   0  11      269.66      382.16     74.55 o
  10   0  11       48.57       49.42     20.27 o
  11   0  11      201.89      146.85     30.27 o
  12   0  11       56.77       59.81     21.82 o
  13   0  11        0.44       -2.06     28.82 o
  -7   1  11       34.39       -8.60     18.92 o
  -6   1  11        2.05        4.89     15.69 o
  -5   1  11      103.16       86.22     17.27 o
  -4   1  11      223.03      210.12     30.47 o
  -3   1  11      400.44      424.47     40.17 o
  -2   1  11       82.04       69.81     11.04 o
  -1   1  11       67.14       63.97     13.43 o
   0   1  11        0.25       28.08     13.02 o
   1   1  11      495.17      422.46     26.39 o
   2   1  11     1358.05     1324.31     45.85 o
   3   1  11     1497.67     1496.13     47.26 o
   4   1  11       31.25       13.34      8.52 o
   5   1  11      589.03      615.92     25.29 o
   6   1  11        3.00        9.67     16.16 o
   7   1  11       17.79       31.60     18.08 o
   8   1  11      913.25      979.52     51.70 o
   9   1  11      969.19     1049.48     53.13 o
  10   1  11       82.31       91.73     24.65 o
  11   1  11      116.54      105.67     33.75 o
  12   1  11      531.89      568.94     53.39 o
  13   1  11        6.29        2.44     19.77 o
  -7   2  11       12.60        3.89     15.00 o
  -6   2  11        0.17        8.10     14.40 o
  -5   2  11       94.91       81.51     17.88 o
  -4   2  11      540.72      597.32     54.72 o
  -3   2  11       62.57       74.39     18.85 o
  -2   2  11      178.92      162.83     17.37 o
  -1   2  11      326.40      322.71     23.80 o
   0   2  11      376.81      367.64     24.99 o
   1   2  11     1589.89     1650.69     52.02 o
   2   2  11     1454.33     1462.15     48.03 o
   3   2  11      524.72      472.71     26.50 o
   4   2  11     2044.41     1994.13     51.32 o
   5   2  11     1440.70     1432.30     69.20 o
   6   2  11       31.98        6.55     12.53 o
   7   2  11       61.17       16.89     32.71 o
   8   2  11      170.48      180.91     27.57 o
   9   2  11        6.93       -5.09     15.95 o
  10   2  11        2.49      -18.70     21.55 o
  11   2  11      218.91      181.99     29.57 o
  12   2  11      554.71      514.69     50.14 o
  13   2  11       19.01       -4.49     20.25 o
  14   2  11       94.78       61.87     26.33 o
  -7   3  11       18.86        9.43     14.44 o
  -6   3  11        0.50       -0.85     14.94 o
  -5   3  11      159.40      110.66     26.48 o
  -4   3  11      126.18      107.27     23.81 o
  -3   3  11       11.06       11.32     14.37 o
  -2   3  11       50.61       54.34     11.51 o
  -1   3  11      120.95      132.64     16.22 o
   0   3  11      182.99      208.66     20.71 o
   1   3  11     1754.73     1648.17     52.40 o
   2   3  11        4.93        4.30      9.20 o
   3   3  11     2791.28     2636.62     62.92 o
   4   3  11     3048.38     2885.74     92.89 o
   5   3  11      843.39      824.00     50.21 o
   6   3  11       42.92        5.07     17.11 o
   7   3  11     1287.65     1331.77     67.29 o
   8   3  11      770.26      706.33     50.77 o
   9   3  11      107.62      128.99     24.12 o
  10   3  11        3.14      -13.70     16.23 o
  11   3  11      244.53      294.85     37.26 o
  12   3  11       99.47       85.95     21.22 o
  13   3  11      311.17      308.45     49.80 o
  14   3  11       67.72       41.27     26.44 o
  -6   4  11        3.99       11.81     17.82 o
  -5   4  11       98.46       82.63     34.68 o
  -4   4  11        1.97        7.94     18.54 o
  -3   4  11       43.84       23.83     15.15 o
  -2   4  11       67.96       39.68     16.70 o
  -1   4  11        9.48       -4.63     10.15 o
   0   4  11      388.23      420.54     27.49 o
   1   4  11      560.66      613.31     32.16 o
   2   4  11      106.86      100.07     13.37 o
   3   4  11      616.77      676.68     43.67 o
   4   4  11     1420.28     1396.62     63.75 o
   5   4  11      874.07      849.45     50.68 o
   6   4  11      533.27      481.58     39.06 o
   7   4  11     2137.11     2145.08     83.46 o
   8   4  11      477.48      443.77     40.48 o
   9   4  11       10.79       12.20     14.67 o
  10   4  11       55.95       90.70     48.08 o
  11   4  11       53.99       49.47     20.24 o
  12   4  11      344.47      347.24     38.48 o
  13   4  11      859.37      774.11     58.43 o
  14   4  11      162.74      127.43     27.98 o
  -6   5  11       27.29       13.31     25.85 o
  -5   5  11       13.38        9.68     18.46 o
  -4   5  11       86.05       91.48     25.27 o
  -3   5  11       25.18       16.08     35.21 o
  -2   5  11        0.67        3.18     15.40 o
  -1   5  11      169.45      140.63     25.18 o
   0   5  11      225.91      194.79     19.79 o
   1   5  11       36.85       21.38     12.23 o
   2   5  11      122.31      146.37     19.68 o
   3   5  11       26.67       16.81     11.85 o
   4   5  11     1901.20     1915.07    127.00 o
   5   5  11      432.31      466.06     27.41 o
   6   5  11      818.38      886.56     53.43 o
   7   5  11      192.90      207.60     28.93 o
   8   5  11      214.85      200.26     54.19 o
   9   5  11      111.03      102.11     19.33 o
  10   5  11      466.91      504.30     44.39 o
  11   5  11       62.94       43.33     18.60 o
  12   5  11      636.20      625.41     55.96 o
  13   5  11       95.57       54.08     19.51 o
  14   5  11      152.89       96.80     37.35 o
  15   5  11      309.61      285.09     67.50 o
  -5   6  11        1.06       -0.48     21.15 o
  -4   6  11       13.64        7.98     25.88 o
  -3   6  11       48.30       62.51     28.05 o
  -2   6  11      398.09      408.95     56.24 o
  -1   6  11       10.61       64.53     28.82 o
   0   6  11        0.40       13.06     15.91 o
   1   6  11       10.21      -11.93     14.82 o
   2   6  11      338.67      327.64     29.96 o
   3   6  11     1984.65     2053.22     75.16 o
   4   6  11      532.32      516.13     43.30 o
   5   6  11      763.51      815.76     50.33 o
   6   6  11      284.89      290.39     21.12 o
   7   6  11      643.66      663.17     46.80 o
   8   6  11        1.04       -0.39     24.92 o
   9   6  11     1035.49     1070.28     62.86 o
  10   6  11     1619.10     1719.77    118.33 o
  11   6  11      489.02      500.21     44.86 o
  12   6  11      707.61      797.48     70.32 o
  13   6  11      239.71      278.26     34.25 o
  14   6  11      119.05      128.14     43.67 o
  15   6  11      125.46      128.04     45.23 o
  -5   7  11        5.87      -15.27     23.75 o
  -4   7  11       97.27      105.32     35.98 o
  -3   7  11      181.13      186.83     43.74 o
  -2   7  11        5.68       16.18     26.73 o
  -1   7  11       14.60        9.95     22.83 o
   0   7  11      110.82       67.71     21.69 o
   1   7  11      152.09      135.99     45.54 o
   2   7  11     1893.60     1807.24     79.10 o
   3   7  11     1941.22     1822.61     72.81 o
   4   7  11     2046.59     2001.20     77.22 o
   5   7  11      926.41      932.67     53.48 o
   6   7  11      883.08      900.31     53.66 o
   7   7  11     1593.51     1607.21     73.72 o
   8   7  11      495.77      435.17     39.75 o
   9   7  11        4.51       -2.62      8.67 o
  10   7  11      292.64      272.21     50.32 o
  11   7  11       81.97       93.10     23.49 o
  12   7  11      587.45      685.90     50.23 o
  13   7  11      139.93       90.56     23.38 o
  14   7  11        9.98      -38.78     34.45 o
  15   7  11      140.33       93.62     33.08 o
  -4   8  11       58.06       65.66     30.93 o
  -3   8  11        5.57       54.94     30.49 o
  -2   8  11        3.41       27.62     22.22 o
  -1   8  11        3.71       13.00     20.08 o
   0   8  11        6.45        9.99     17.55 o
   1   8  11     1193.87     1309.15     88.95 o
   2   8  11     2246.59     2425.10    173.38 o
   3   8  11       63.35       41.38     15.24 o
   4   8  11      178.06      154.03     22.03 o
   5   8  11     2083.96     2039.51     80.89 o
   6   8  11      371.78      371.82     36.58 o
   7   8  11      168.17      185.75     26.37 o
   8   8  11       22.29       32.87     48.15 o
   9   8  11     1333.75     1313.29     62.87 o
  10   8  11       50.34       50.95     22.72 o
  11   8  11      320.14      343.08     46.68 o
  12   8  11      301.89      379.84     38.14 o
  13   8  11        8.85        4.18     29.16 o
  14   8  11      387.34      326.61     58.08 o
  15   8  11       99.58       73.61     33.42 o
  -3   9  11       28.62       54.96     31.39 o
  -2   9  11        5.97       -5.29     24.04 o
  -1   9  11      158.73      166.16     23.23 o
   0   9  11        7.34        5.01     18.54 o
   1   9  11      218.23      233.53     40.93 o
   2   9  11       24.28      -24.89     23.63 o
   3   9  11      181.28      147.94     42.57 o
   4   9  11     1227.52     1222.91     63.12 o
   5   9  11      763.71      710.76     48.67 o
   6   9  11      583.45      502.26     40.96 o
   7   9  11      210.50      208.46     29.44 o
   8   9  11      173.92      166.39     18.26 o
   9   9  11      137.11      141.16     21.96 o
  10   9  11      647.96      630.74     74.80 o
  11   9  11      497.28      463.05     67.42 o
  12   9  11      545.28      568.56     73.93 o
  13   9  11      364.32      398.53     66.37 o
  14   9  11      758.82      860.80     95.88 o
  15   9  11        0.62       -4.24     25.63 o
  -1  10  11        0.61      -16.03     17.57 o
   0  10  11        0.26        6.67     16.40 o
   1  10  11      284.85      215.09     37.05 o
   2  10  11        5.55        8.33     17.76 o
   3  10  11       73.04       44.58     18.31 o
   4  10  11      343.13      422.35     51.56 o
   5  10  11       62.91       37.52     24.50 o
   6  10  11       24.52       17.58     18.80 o
   7  10  11      374.33      382.57     37.97 o
   8  10  11      402.63      420.97     29.97 o
   9  10  11        3.65       -5.36     12.56 o
  10  10  11       23.88       -4.87     18.63 o
  11  10  11      369.75      427.98     65.38 o
  12  10  11       17.34       85.20     38.49 o
  13  10  11     1143.50     1247.34    111.62 o
  14  10  11      155.39      183.87     52.59 o
  15  10  11      162.95      217.92     55.50 o
   0  11  11       15.81      -13.36     30.39 o
   1  11  11       40.11       63.24     22.84 o
   2  11  11       23.08        5.79     17.63 o
   3  11  11        6.05       24.15     19.06 o
   4  11  11       57.18       69.92     27.43 o
   5  11  11        8.68       -6.70     16.08 o
   6  11  11      855.49      805.30     53.89 o
   7  11  11        6.84       -9.68     13.74 o
   8  11  11      228.17      201.71     26.13 o
   9  11  11      407.52      445.11     37.58 o
  10  11  11      243.52      219.79     28.59 o
  11  11  11       35.00       46.81     28.16 o
  12  11  11      305.66      335.58     58.66 o
  13  11  11      446.34      407.05     65.66 o
  14  11  11        0.56       38.61     34.41 o
  15  11  11      140.91      183.91     53.61 o
   0  12  11       18.40       26.59     19.56 o
   1  12  11       42.99      -20.22     31.36 o
   3  12  11       52.77       38.31     17.60 o
   4  12  11      180.08      299.14     47.43 o
   5  12  11      473.40      424.98     54.83 o
   6  12  11      176.24      163.24     23.78 o
   7  12  11       10.13       -4.64     12.46 o
   8  12  11      139.27      158.33     26.32 o
   9  12  11       22.12       11.86     24.24 o
  10  12  11      572.35      635.94     50.03 o
  11  12  11        1.31      -23.11     26.56 o
  12  12  11      140.12      129.14     38.53 o
  13  12  11       45.33       18.93     25.83 o
  14  12  11       65.94       95.46     39.19 o
   1  13  11       12.26      -35.35     31.71 o
   2  13  11       27.98       54.89     25.09 o
   5  13  11      118.00      126.05     24.44 o
   6  13  11      337.24      332.68     42.98 o
   7  13  11       10.55       20.16     24.29 o
   8  13  11       13.52        6.77     18.96 o
   9  13  11       99.20       98.54     19.90 o
  10  13  11       68.83       27.36     33.08 o
  11  13  11       33.87      -11.17     30.83 o
  12  13  11      330.56      428.30     68.89 o
  13  13  11       25.11       28.32     26.04 o
  14  13  11        2.72       28.51     28.52 o
   3  14  11       13.25      -41.77     34.81 o
   4  14  11        1.66      -35.27     34.55 o
   5  14  11       60.63       27.44     26.13 o
   6  14  11        0.53      -40.42     28.55 o
   7  14  11       33.07       -6.06     23.22 o
   8  14  11      158.23      159.49     37.80 o
   9  14  11        1.75      -28.29     21.88 o
  10  14  11       61.04       46.61     28.68 o
  11  14  11      264.00      311.91     57.40 o
  12  14  11      405.60      434.70     68.37 o
  13  14  11       94.60       75.94     36.28 o
   5  15  11        8.75       -7.43     31.67 o
   6  15  11      143.77      113.60     35.21 o
   7  15  11      149.16      125.07     36.12 o
   8  15  11        2.47       29.24     29.03 o
   9  15  11        4.31        1.73     27.01 o
  10  15  11       29.56       49.93     29.81 o
  -4  -8  12       55.69      115.84     39.36 o
  -3  -8  12       20.21       29.50     27.92 o
  -2  -8  12      136.78      167.16     32.28 o
  -1  -8  12       24.32       15.55     54.33 o
   0  -8  12       10.33       48.74     20.17 o
   1  -8  12       10.53       28.41     19.07 o
   2  -8  12      154.20      194.98     39.00 o
   3  -8  12      159.63      183.89     41.17 o
  -5  -7  12       95.38      111.91     36.62 o
  -4  -7  12       28.26       14.87     26.27 o
  -3  -7  12      125.73      171.33     44.27 o
  -2  -7  12        4.43       16.05     17.39 o
  -1  -7  12       80.61       86.57     25.64 o
   0  -7  12        5.39      -21.96     16.75 o
   1  -7  12      103.57       76.30     23.76 o
   2  -7  12        1.65       25.40     15.65 o
   3  -7  12      151.66      147.52     25.72 o
   4  -7  12        0.57      -12.10     22.25 o
   5  -7  12      107.73       85.26     65.07 o
  -6  -6  12       17.86       31.56     33.90 o
  -5  -6  12       39.45       26.67     20.80 o
  -4  -6  12      121.11      102.46     40.22 o
  -3  -6  12       40.18       47.79     29.22 o
  -2  -6  12       21.41       17.21     14.91 o
  -1  -6  12      101.14      125.54     24.75 o
   0  -6  12       12.41      -18.91     17.47 o
   1  -6  12        0.96      -21.56     23.96 o
   2  -6  12        4.46        5.90     18.22 o
   3  -6  12        7.66       36.45     18.14 o
   4  -6  12       67.54       48.66     18.19 o
   5  -6  12      261.97      299.26     33.02 o
   6  -6  12       21.31       -6.14     23.16 o
   7  -6  12       75.68       37.61     21.58 o
  -6  -5  12       16.86       14.95     16.27 o
  -5  -5  12       93.31      104.93     37.70 o
  -4  -5  12      188.83      183.09     43.99 o
  -3  -5  12       29.96       30.28     23.84 o
  -2  -5  12      111.14      148.34     58.73 o
  -1  -5  12      286.55      273.57     35.19 o
   0  -5  12       47.42       55.14     20.71 o
   1  -5  12      428.92      425.53     43.82 o
   2  -5  12       15.05       17.12     26.67 o
   3  -5  12       13.63       19.96     16.02 o
   4  -5  12      420.07      475.37     40.28 o
   5  -5  12      244.71      258.76     27.94 o
   6  -5  12       60.02       48.22     19.47 o
   7  -5  12       37.38       25.23     20.62 o
   8  -5  12       12.07      -20.71     28.03 o
  -6  -4  12       28.82       45.54     20.64 o
  -5  -4  12      135.75      128.22     30.33 o
  -4  -4  12      130.07      153.47     29.30 o
  -3  -4  12        4.59       14.08     22.61 o
  -2  -4  12      194.55      210.45     31.28 o
  -1  -4  12       68.29       87.94     22.77 o
   0  -4  12      215.75      218.19     32.16 o
   1  -4  12      559.40      514.36     45.08 o
   2  -4  12       48.19       59.56     17.82 o
   3  -4  12       19.68       -9.04     38.64 o
   4  -4  12       46.22       33.85     14.80 o
   5  -4  12      159.81      210.48     29.42 o
   6  -4  12       18.90       37.37     16.87 o
   7  -4  12      266.26      282.39     32.50 o
   8  -4  12       49.52       75.80     26.59 o
   9  -4  12        0.26      -15.48     55.21 o
  -6  -3  12       35.97       74.16     20.07 o
  -5  -3  12       24.64       25.10     16.76 o
  -4  -3  12       12.27       50.59     21.38 o
  -3  -3  12      232.32      241.00     33.67 o
  -2  -3  12        3.99        6.33     11.11 o
  -1  -3  12       34.26       48.12     30.85 o
   0  -3  12       49.30      112.01     24.38 o
   1  -3  12      594.41      497.29     42.01 o
   2  -3  12       57.81       38.91     40.53 o
   3  -3  12      292.04      280.76     32.95 o
   4  -3  12      536.02      517.30     45.42 o
   5  -3  12      352.99      345.60     33.27 o
   6  -3  12       46.51       59.38     18.36 o
   7  -3  12       86.88       63.51     16.55 o
   8  -3  12      131.52      138.04     23.08 o
   9  -3  12        4.51      -19.52     19.95 o
  10  -3  12       20.26       10.88     22.63 o
  -7  -2  12       52.69       91.42     22.85 o
  -6  -2  12       10.02       20.73     15.99 o
  -5  -2  12       72.66       69.08     18.67 o
  -4  -2  12      531.64      536.62     49.59 o
  -3  -2  12      473.98      545.90     59.89 o
  -2  -2  12      130.55      144.47     19.66 o
  -1  -2  12      302.66      322.48     28.81 o
   0  -2  12      142.57      155.08     20.60 o
   1  -2  12      321.25      323.82     28.25 o
   2  -2  12      117.87      134.37     28.10 o
   3  -2  12       43.44       40.26     18.58 o
   4  -2  12      366.50      348.27     35.94 o
   5  -2  12       25.15       -5.59     53.61 o
   6  -2  12       25.64       56.06     33.75 o
   7  -2  12      227.85      237.04     29.51 o
   8  -2  12       54.69       25.83     13.25 o
   9  -2  12        5.48      -31.37     26.75 o
  10  -2  12      189.78      249.31     38.97 o
  11  -2  12       49.08        0.44     21.00 o
  -7  -1  12       36.00       81.49     19.45 o
  -6  -1  12        8.37       14.65     31.39 o
  -5  -1  12       99.69      112.54     22.58 o
  -4  -1  12      138.30      130.92     27.36 o
  -3  -1  12      519.52      598.57     49.56 o
  -2  -1  12        0.34      -21.05     14.93 o
  -1  -1  12       55.83       42.04     11.45 o
   0  -1  12      509.77      560.72     35.33 o
   1  -1  12      953.61      947.77     44.98 o
   2  -1  12       50.67       76.19     16.80 o
   3  -1  12      319.73      333.31     26.41 o
   4  -1  12      166.97      159.99     20.33 o
   5  -1  12      492.38      575.68     48.91 o
   6  -1  12     1992.55     2166.07     93.04 o
   7  -1  12      122.78       78.55     21.07 o
   8  -1  12      680.31      680.47     53.39 o
   9  -1  12       16.73      -12.76     19.84 o
  10  -1  12      100.79       90.69     27.56 o
  11  -1  12        0.13       -1.56     25.32 o
  -6   0  12       11.27        9.49     14.49 o
  -5   0  12        3.75       -1.87     32.58 o
  -4   0  12        7.15      -24.67     25.13 o
  -3   0  12        7.39       10.73     15.86 o
  -2   0  12        0.56       -5.89     13.52 o
  -1   0  12      191.49      208.65     28.78 o
   0   0  12      307.06      291.29     24.42 o
   1   0  12        1.45       10.15     13.01 o
   2   0  12      350.91      347.45     26.91 o
   3   0  12       13.56       15.52     10.91 o
   4   0  12      216.30      203.37     19.61 o
   5   0  12     3766.97     3721.67    117.86 o
   6   0  12      727.48      762.76     56.11 o
   7   0  12      528.34      518.02     46.28 o
   8   0  12      344.56      335.35     33.40 o
   9   0  12      314.56      383.03     36.46 o
  10   0  12       58.95        9.48     18.91 o
  11   0  12        1.69       -0.19     27.15 o
  12   0  12       25.86       24.72     31.09 o
  -6   1  12       18.30        6.56     17.48 o
  -5   1  12       13.89       25.36     16.19 o
  -4   1  12        6.35        1.74     13.65 o
  -3   1  12        3.79       14.34     16.35 o
  -2   1  12      137.07      144.86     33.92 o
  -1   1  12       36.58       39.63     14.04 o
   0   1  12      936.67      877.36     41.67 o
   1   1  12        1.34      -19.31     12.87 o
   2   1  12       81.02       54.21     11.00 o
   3   1  12      612.87      618.50     32.51 o
   4   1  12      476.16      472.99     27.40 o
   5   1  12     2315.63     2317.48     53.86 o
   6   1  12       13.33       41.83     20.26 o
   7   1  12      245.41      275.46     36.89 o
   8   1  12      410.93      368.13     32.76 o
   9   1  12      118.49      101.97     20.78 o
  10   1  12       41.18       39.02     25.14 o
  11   1  12        9.35      -19.78     21.21 o
  12   1  12        1.42      -33.56     22.38 o
  13   1  12        2.96       23.83     50.96 o
  -6   2  12       85.77      144.90     33.93 o
  -5   2  12       29.69       14.31     16.66 o
  -4   2  12        2.86       -8.64     16.39 o
  -3   2  12      115.18       98.45     23.96 o
  -2   2  12      984.91      969.06     60.81 o
  -1   2  12       11.17        8.72     10.95 o
   0   2  12      529.74      594.57     33.70 o
   1   2  12      264.52      288.29     24.01 o
   2   2  12      315.69      280.27     22.50 o
   3   2  12        1.77        5.88     10.52 o
   4   2  12       29.81        3.51      8.39 o
   5   2  12       98.95       51.50     20.04 o
   6   2  12       15.84       29.86     15.95 o
   7   2  12       20.91        0.92     12.51 o
   8   2  12       17.15       -1.92     21.96 o
   9   2  12        5.67       -9.73     18.02 o
  10   2  12      123.28      108.63     30.14 o
  11   2  12       51.14       77.37     20.64 o
  12   2  12      181.13      164.14     30.85 o
  13   2  12       82.61      101.67     27.26 o
  -6   3  12       70.02       77.37     24.48 o
  -5   3  12      145.30      178.81     32.83 o
  -4   3  12       21.34       32.62     20.07 o
  -3   3  12      636.48      600.78     52.76 o
  -2   3  12      451.09      518.72     45.93 o
  -1   3  12      160.87      161.96     19.48 o
   0   3  12       13.50       20.68     11.02 o
   1   3  12       18.12        4.98      9.06 o
   2   3  12      463.30      484.94     30.15 o
   3   3  12      944.12      914.15     39.92 o
   4   3  12      253.91      170.79     50.26 o
   5   3  12        4.53      -21.06     15.74 o
   6   3  12      119.36       67.71     19.35 o
   7   3  12       55.77       31.88     18.97 o
   8   3  12       19.05       -6.68     18.82 o
   9   3  12      328.66      283.58     34.26 o
  10   3  12       99.01      100.97     27.60 o
  11   3  12     1041.22     1039.84     68.82 o
  12   3  12       96.26       74.49     22.30 o
  13   3  12      179.39      177.37     41.59 o
  -5   4  12        2.44       14.95     30.24 o
  -4   4  12      224.20      219.53     34.52 o
  -3   4  12      196.16      190.78     44.32 o
  -2   4  12      169.31      151.12     28.72 o
  -1   4  12      162.59      144.22     17.99 o
   0   4  12       18.89       17.40     10.18 o
   1   4  12      883.98      989.17     43.33 o
   2   4  12     1824.84     1725.42     55.48 o
   3   4  12       34.51       24.76     16.26 o
   4   4  12      542.81      531.83     41.42 o
   5   4  12      355.63      395.99     74.66 o
   6   4  12     2307.63     2232.18     87.49 o
   7   4  12      426.30      336.49     34.72 o
   8   4  12      856.43      765.23     54.55 o
   9   4  12      431.15      388.85     40.34 o
  10   4  12      338.22      368.99     50.64 o
  11   4  12      509.63      444.59    100.17 o
  12   4  12        0.46       -9.80     20.38 o
  13   4  12      658.37      739.42     58.60 o
  14   4  12       50.29       13.44     19.44 o
  -5   5  12       15.25        1.71     23.75 o
  -4   5  12       55.52       54.40     31.35 o
  -3   5  12        4.05       22.71     21.14 o
  -2   5  12       33.26       39.24     16.18 o
  -1   5  12        4.55      -14.04     20.41 o
   0   5  12      441.87      494.08     33.08 o
   1   5  12      192.16      201.98     27.93 o
   2   5  12        9.74       28.40     14.57 o
   3   5  12      313.99      285.92     30.55 o
   4   5  12      348.24      378.88     34.73 o
   5   5  12     2905.57     2843.91    123.61 o
   6   5  12     4302.11     4302.99    258.68 o
   7   5  12      131.14      135.73     26.29 o
   8   5  12     1583.27     1603.74     78.59 o
   9   5  12      686.86      683.38     51.36 o
  10   5  12       31.85      -28.96     41.91 o
  11   5  12       86.34       50.41     48.22 o
  12   5  12      174.92      151.57     74.94 o
  13   5  12      120.59      102.27     40.41 o
  14   5  12        0.24      -16.38     52.93 o
  -4   6  12        8.90       12.71     29.68 o
  -3   6  12       52.70      125.23     42.10 o
  -2   6  12       52.40       39.96     25.34 o
  -1   6  12      175.73      192.36     43.44 o
   0   6  12      179.35      180.60     25.05 o
   1   6  12      107.72      110.39     20.46 o
   2   6  12        2.11       -4.31     12.92 o
   3   6  12       14.06        1.40     13.05 o
   4   6  12       42.82       41.41     15.23 o
   5   6  12     2513.41     2301.16     87.06 o
   6   6  12      149.79      166.23     32.65 o
   7   6  12        9.25        8.17     14.90 o
   8   6  12      363.09      351.94     37.49 o
   9   6  12      707.28      753.25     56.60 o
  10   6  12       36.92       15.21     24.70 o
  11   6  12        3.24       35.72     19.09 o
  12   6  12       15.71       24.06     19.43 o
  13   6  12        1.91       14.04     16.48 o
  14   6  12       72.58      117.73     42.35 o
  -4   7  12       59.61       59.73     33.57 o
  -3   7  12        0.36       32.51     31.33 o
  -2   7  12      305.17      348.36     59.95 o
  -1   7  12      280.04      321.60     54.69 o
   0   7  12       14.77       29.14     23.26 o
   1   7  12      490.89      483.15     39.32 o
   2   7  12       15.49       23.46     14.93 o
   3   7  12        5.85       -2.34     18.82 o
   4   7  12      152.89      167.28     23.26 o
   5   7  12      244.92      236.25     29.68 o
   6   7  12        6.79      -14.03     13.81 o
   7   7  12      896.23      913.53     57.88 o
   8   7  12       71.15       58.70     18.42 o
   9   7  12       37.96       26.33     15.84 o
  10   7  12       97.81       76.77     30.02 o
  11   7  12       80.23       96.72     35.45 o
  12   7  12       80.34       89.01     24.05 o
  13   7  12       29.89       24.78     15.15 o
  14   7  12      198.13      227.59     51.84 o
  -3   8  12        6.95       14.17     23.36 o
  -2   8  12       69.50       91.56     36.90 o
  -1   8  12      133.01      139.76     34.21 o
   0   8  12       89.36       48.69     23.17 o
   1   8  12        4.86        8.20     19.99 o
   2   8  12      271.48      267.15     42.97 o
   3   8  12      645.97      575.26     44.29 o
   4   8  12       18.34       19.71     13.87 o
   5   8  12      134.41      205.43     29.61 o
   6   8  12      284.51      292.40     34.06 o
   7   8  12     1370.07     1458.04     73.96 o
   8   8  12       11.09        0.28     25.09 o
   9   8  12      265.27      253.90     34.48 o
  10   8  12     1344.04     1309.33    107.57 o
  11   8  12       35.49       28.21     30.13 o
  12   8  12       61.53       70.88     28.36 o
  13   8  12       32.81        9.81     28.60 o
  14   8  12       27.75       -2.05     26.77 o
  -2   9  12       12.72       12.96     19.90 o
  -1   9  12       13.51       53.75     27.36 o
   0   9  12       54.71       46.74     26.88 o
   1   9  12       26.53       50.13     24.54 o
   2   9  12        1.59        1.42     18.94 o
   3   9  12      107.78      101.41     22.31 o
   4   9  12      813.66      864.21     90.47 o
   5   9  12      104.10      101.12     21.70 o
   6   9  12      334.70      321.16     35.45 o
   7   9  12      921.80      882.55     57.91 o
   8   9  12       82.83      114.96     23.19 o
   9   9  12       44.93       26.88     11.95 o
  10   9  12      155.59      224.96     47.45 o
  11   9  12       21.72       65.69     32.40 o
  12   9  12      102.97       93.91     37.18 o
  13   9  12      105.41      114.80     43.27 o
  14   9  12      197.32      234.82     55.70 o
  -1  10  12       26.18       -1.10     21.29 o
   0  10  12       10.56       40.89     18.84 o
   1  10  12       70.91       88.74     27.86 o
   2  10  12        0.36      -10.28     20.80 o
   3  10  12      127.22       72.66     24.90 o
   4  10  12      142.68      111.36     21.68 o
   5  10  12       70.88       39.14     14.54 o
   6  10  12       46.75       15.48     14.32 o
   7  10  12     1322.63     1376.76     72.92 o
   8  10  12      102.84       52.85     17.70 o
   9  10  12       13.72       -9.47     12.63 o
  10  10  12      112.24       91.00     33.88 o
  11  10  12      372.24      447.23     68.43 o
  12  10  12       83.11       94.05     42.19 o
  13  10  12      475.52      640.90     83.32 o
  14  10  12       42.83       88.34     48.73 o
   0  11  12       80.62       55.98     18.09 o
   1  11  12       46.03       65.20     28.25 o
   2  11  12       81.36       48.63     20.57 o
   3  11  12       15.05       -2.95     20.72 o
   4  11  12       12.32      -24.09     26.96 o
   5  11  12        2.48       30.42     24.07 o
   6  11  12      658.76      664.62     51.46 o
   7  11  12      132.03      148.77     27.32 o
   8  11  12      221.60      241.91     25.05 o
   9  11  12      654.76      688.30     49.92 o
  10  11  12       11.73      -14.23     29.66 o
  11  11  12      227.05      296.74     57.31 o
  12  11  12      220.44      259.53     53.01 o
  13  11  12      138.25      100.40     37.85 o
  14  11  12        1.95      -11.49     27.74 o
   1  12  12       17.35        6.56     23.79 o
   3  12  12       88.39      111.31     30.87 o
   4  12  12       14.93       26.63     24.12 o
   5  12  12      589.12      567.08     64.17 o
   6  12  12      277.43      264.41     46.85 o
   7  12  12       17.91        4.64     13.80 o
   8  12  12      976.64     1031.39     51.71 o
   9  12  12      795.44      900.62     60.67 o
  10  12  12       17.37       24.04     23.63 o
  11  12  12       33.02       37.14     27.21 o
  12  12  12        8.71      -39.04     42.38 o
  13  12  12        2.71      -32.62     31.65 o
  14  12  12        7.84       -8.61     29.22 o
   5  13  12      419.19      422.29     57.95 o
   6  13  12       52.85       72.04     22.28 o
   7  13  12      252.35      267.05     33.37 o
   8  13  12      361.62      467.33     63.70 o
   9  13  12        7.25        5.79     21.24 o
  10  13  12        8.66       11.96     15.79 o
  11  13  12      142.37      184.33     47.25 o
  12  13  12       82.61       78.62     35.13 o
  13  13  12       35.65       33.65     28.33 o
   4  14  12        2.57      -63.62     42.53 o
   5  14  12      158.12      189.76     44.42 o
   6  14  12        6.95      -35.35     35.49 o
   7  14  12       97.16      116.89     39.34 o
   8  14  12       20.11        0.55     24.75 o
   9  14  12       23.37      -13.68     20.83 o
  10  14  12      105.09      142.84     40.48 o
  11  14  12       50.53       47.48     32.69 o
  12  14  12        4.04       59.45     35.58 o
   6  15  12        3.14      -15.12     32.26 o
   7  15  12        7.53       27.57     22.94 o
   8  15  12       35.23       20.62     30.78 o
   9  15  12       17.39      -37.41     34.22 o
  10  15  12       30.78       23.43     26.79 o
  -2  -7  13       15.77       15.21     27.73 o
  -1  -7  13      125.03      126.76     27.43 o
   0  -7  13        1.39        1.90     25.94 o
   1  -7  13       28.82       50.38     19.52 o
   2  -7  13       20.55       41.91     16.27 o
   3  -7  13       31.93       53.97     25.90 o
  -4  -6  13        0.05        7.58     32.20 o
  -3  -6  13       29.06       34.57     35.92 o
  -2  -6  13      497.73      615.27     80.57 o
  -1  -6  13      127.29      139.87     30.07 o
   0  -6  13       24.25       17.56     19.24 o
   1  -6  13       40.71       27.81     18.97 o
   2  -6  13       57.17       18.81     22.94 o
   3  -6  13        2.34       10.64     15.95 o
   4  -6  13       57.88       34.88     33.26 o
   5  -6  13       84.12       84.85     20.47 o
  -4  -5  13        4.25       13.28     25.03 o
  -3  -5  13      286.22      355.98     63.04 o
  -2  -5  13      453.61      570.57     78.05 o
  -1  -5  13      119.27      161.45     31.91 o
   0  -5  13      280.05      346.55     39.53 o
   1  -5  13      155.79      201.75     34.45 o
   2  -5  13      300.68      294.95     39.83 o
   3  -5  13       71.99       37.51     21.86 o
   4  -5  13       18.66       12.26     17.78 o
   5  -5  13       42.05       -1.08     21.69 o
   6  -5  13      127.33      119.22     25.29 o
   7  -5  13       41.03       52.77     18.01 o
  -5  -4  13        0.22       41.72     21.24 o
  -4  -4  13       16.96       45.05     22.90 o
  -3  -4  13      131.64      208.01     34.79 o
  -2  -4  13      414.49      485.35     69.52 o
  -1  -4  13        0.65       24.53     23.38 o
   0  -4  13      272.05      347.15     41.18 o
   1  -4  13      140.14      134.81     27.59 o
   2  -4  13      422.35      371.02     41.28 o
   3  -4  13       99.83       89.60     33.40 o
   4  -4  13        3.26      -19.39     19.56 o
   5  -4  13      229.50      322.90     35.56 o
   6  -4  13      170.00      180.42     28.13 o
   7  -4  13      104.34       59.24     30.60 o
   8  -4  13       26.06       13.80     16.59 o
  -5  -3  13        5.47        6.88     34.95 o
  -4  -3  13        8.69       -7.92     20.02 o
  -3  -3  13       51.37       60.15     43.69 o
  -2  -3  13       17.98        3.61     36.62 o
  -1  -3  13       12.33       20.89     13.69 o
   0  -3  13       27.14       50.12     16.00 o
   1  -3  13        8.07       35.42     17.21 o
   2  -3  13       74.73       74.27     18.12 o
   3  -3  13        4.55      -21.24     22.44 o
   4  -3  13      147.94      100.33     22.77 o
   5  -3  13       86.82       74.55     29.26 o
   6  -3  13      585.46      549.63     43.57 o
   7  -3  13      117.24      154.72     24.05 o
   8  -3  13       18.48      -17.70     16.98 o
   9  -3  13      412.07      445.09     53.97 o
  -5  -2  13        1.08        2.61     32.82 o
  -4  -2  13        5.50       11.81     17.23 o
  -3  -2  13        6.79       13.67     18.21 o
  -2  -2  13      130.44      104.43     24.00 o
  -1  -2  13      224.61      230.77     24.23 o
   0  -2  13       49.31       40.59     14.74 o
   1  -2  13       23.56       24.09     11.80 o
   2  -2  13        0.90       -6.06     10.58 o
   3  -2  13      171.25      204.49     43.65 o
   4  -2  13      183.43      122.56     40.86 o
   5  -2  13       93.92       64.11     20.87 o
   6  -2  13      512.92      567.09     43.68 o
   7  -2  13      344.64      390.17     36.57 o
   8  -2  13      249.43      282.43     32.68 o
   9  -2  13      311.46      267.27     30.96 o
  10  -2  13       30.16       72.88     31.10 o
  -5  -1  13      178.22      239.50     37.58 o
  -4  -1  13       28.31       54.53     20.54 o
  -3  -1  13       13.16        4.68     30.34 o
  -2  -1  13      195.42      207.11     32.48 o
  -1  -1  13      290.25      267.94     25.16 o
   0  -1  13      164.13      170.38     21.28 o
   1  -1  13        5.28       12.91     10.56 o
   2  -1  13      731.47      732.91     41.32 o
   3  -1  13       15.94       17.82     10.39 o
   4  -1  13      218.46      224.54     32.68 o
   5  -1  13      138.93      110.46     33.24 o
   6  -1  13      183.39      208.65     34.94 o
   7  -1  13        1.00       30.05     25.77 o
   8  -1  13      544.38      556.23     43.55 o
   9  -1  13       15.54       22.57     17.27 o
  10  -1  13       13.32       -3.62     72.85 o
  11  -1  13       15.49       25.41     24.19 o
  -5   0  13       44.44       25.68     20.17 o
  -4   0  13       74.66       71.13     26.02 o
  -3   0  13       24.93       26.44     15.98 o
  -2   0  13      251.83      295.89     36.97 o
  -1   0  13      692.11      762.94     54.22 o
   0   0  13      139.32      145.57     19.33 o
   1   0  13      411.97      469.31     32.28 o
   2   0  13      257.68      278.67     25.65 o
   3   0  13        0.84       -0.26      8.88 o
   4   0  13       15.16       11.11     17.32 o
   5   0  13      375.49      434.31     66.74 o
   6   0  13       35.35       61.94     42.01 o
   7   0  13      773.48      787.90     61.48 o
   8   0  13       16.04       30.04     26.76 o
   9   0  13       31.39       29.56     19.69 o
  10   0  13        5.18       31.89     22.05 o
  11   0  13        2.67      -18.44     25.80 o
  -5   1  13       23.61       40.24     21.08 o
  -4   1  13        0.72       -0.89     24.69 o
  -3   1  13       14.58       -9.80     26.68 o
  -2   1  13      246.73      271.57     62.31 o
  -1   1  13      601.31      681.34     52.99 o
   0   1  13      120.15      169.49     21.61 o
   1   1  13       15.20        6.59     12.00 o
   2   1  13      347.86      291.58     23.95 o
   3   1  13      177.44      153.97     18.26 o
   4   1  13      655.06      574.11     32.07 o
   5   1  13      240.78      194.37     29.09 o
   6   1  13      423.14      375.51     47.77 o
   7   1  13       89.34      125.11     26.54 o
   8   1  13      552.99      725.36     58.78 o
   9   1  13       22.44       68.82     20.16 o
  10   1  13      497.20      483.49     52.66 o
  11   1  13       40.67       57.94     59.45 o
  12   1  13       23.19       29.53     43.48 o
  -5   2  13      120.11      105.85     28.15 o
  -4   2  13       43.81       39.22     19.94 o
  -3   2  13        2.06        5.63     18.14 o
  -2   2  13        1.79       25.80     18.68 o
  -1   2  13      242.95      234.31     32.92 o
   0   2  13      202.10      210.43     21.88 o
   1   2  13        6.01       11.08     10.87 o
   2   2  13       68.84       61.27     12.34 o
   3   2  13       28.78       26.31     10.96 o
   4   2  13      488.52      451.22     27.93 o
   5   2  13      161.52      130.60     24.90 o
   6   2  13        6.83       -5.72     37.05 o
   7   2  13     1156.23     1291.13     79.67 o
   8   2  13      349.82      366.45     42.31 o
   9   2  13       36.90       23.83     26.05 o
  10   2  13      571.37      584.66     43.02 o
  11   2  13       66.03       99.24     27.22 o
  12   2  13       50.47       68.43     23.93 o
  -5   3  13       14.89       33.05     30.99 o
  -4   3  13       57.75       77.77     26.78 o
  -3   3  13       15.48        8.11     15.66 o
  -2   3  13      203.69      202.27     33.31 o
  -1   3  13      604.59      570.39     49.26 o
   0   3  13      274.69      295.31     25.69 o
   1   3  13       10.69        9.40     10.25 o
   2   3  13      302.99      308.51     25.08 o
   3   3  13      164.26      179.64     19.46 o
   4   3  13      188.78      125.81     23.60 o
   5   3  13      142.38      124.93     27.49 o
   6   3  13      615.26      571.19     69.55 o
   7   3  13      788.80      705.66     52.88 o
   8   3  13      124.91       88.27     18.96 o
   9   3  13      361.40      337.60     39.05 o
  10   3  13     1388.85     1356.10     65.42 o
  11   3  13      189.05      200.45     34.18 o
  12   3  13       28.27      -32.67     21.78 o
  13   3  13       20.34       -5.59     20.16 o
  -4   4  13       39.67       42.97     20.38 o
  -3   4  13       33.42        9.65     15.58 o
  -2   4  13       59.79       55.26     19.67 o
  -1   4  13      160.63      145.87     27.22 o
   0   4  13      140.08      143.11     19.04 o
   1   4  13       47.87       25.65     11.10 o
   2   4  13      299.40      338.77     26.93 o
   3   4  13      758.99      793.08     51.44 o
   4   4  13      392.20      405.09     58.00 o
   5   4  13      101.68      147.63     26.96 o
   6   4  13      378.08      247.77     37.12 o
   7   4  13      179.53      122.34     21.97 o
   8   4  13      161.75      121.05     45.76 o
   9   4  13     1205.31     1267.16     73.79 o
  10   4  13        0.92      -39.01     26.01 o
  11   4  13      380.26      396.59     90.80 o
  12   4  13       37.24       20.69     30.53 o
  13   4  13       15.83      -16.01     24.03 o
  -4   5  13       14.33        5.38     21.12 o
  -3   5  13        1.02       -1.24     19.56 o
  -2   5  13        4.01        4.39     14.09 o
  -1   5  13      151.95      172.93     28.60 o
   0   5  13       35.60       43.01     12.79 o
   1   5  13       44.17       30.16     24.57 o
   2   5  13      799.31      809.96     52.78 o
   3   5  13       18.69       14.91     14.09 o
   4   5  13      279.17      265.81     32.55 o
   5   5  13       62.57       32.66     14.88 o
   6   5  13      148.84      161.81     26.20 o
   7   5  13       46.26       74.82     19.99 o
   8   5  13      482.66      484.94     45.31 o
   9   5  13       38.86       32.66     17.76 o
  10   5  13       35.38       -2.43     19.18 o
  11   5  13      364.89      374.00     69.72 o
  12   5  13        2.60      -32.53     21.69 o
  13   5  13      139.91       99.15     30.59 o
  14   5  13        0.31      -45.24     30.16 o
  -3   6  13       29.03       45.56     33.21 o
  -2   6  13        1.28       18.48     28.30 o
  -1   6  13       14.45       47.98     31.30 o
   0   6  13       16.95       12.51     13.62 o
   1   6  13       95.28      126.79     23.78 o
   2   6  13      101.06      101.50     20.14 o
   3   6  13       81.96       97.38     20.50 o
   4   6  13        2.90        4.66     15.30 o
   5   6  13      242.38      228.08     29.20 o
   6   6  13        3.24        5.14     21.04 o
   7   6  13       62.61       32.60     17.02 o
   8   6  13      376.61      380.97     41.99 o
   9   6  13      136.50      113.73     23.94 o
  10   6  13      143.46      118.72     41.87 o
  11   6  13       75.54       75.32     37.70 o
  12   6  13      164.70      181.04     56.31 o
  13   6  13      120.67       93.95     28.15 o
  14   6  13        2.06        6.97     30.31 o
  -3   7  13       77.95       99.00     35.13 o
  -2   7  13       12.30       37.78     27.84 o
  -1   7  13        7.85       -3.87     25.63 o
   0   7  13       91.91       89.52     31.36 o
   1   7  13      262.49      266.36     32.31 o
   2   7  13       41.76       58.95     16.77 o
   3   7  13       18.11       27.50     20.16 o
   4   7  13      226.59      267.26     32.17 o
   5   7  13      926.66      846.70     57.75 o
   6   7  13      173.71      181.18     29.37 o
   7   7  13       91.88       65.13     18.09 o
   8   7  13      186.93      203.67     28.43 o
   9   7  13      101.48       65.79     16.73 o
  10   7  13      216.98      196.68     29.17 o
  11   7  13       63.98      107.01     43.70 o
  12   7  13       32.21       60.01     38.12 o
  13   7  13       80.85       73.69     21.87 o
  14   7  13       98.29      159.31     48.74 o
  -2   8  13       25.16       33.72     27.85 o
  -1   8  13        0.10      -17.64     21.04 o
   0   8  13      140.47      110.53     38.20 o
   1   8  13      513.74      473.57     65.09 o
   2   8  13        1.51       -5.02     15.54 o
   3   8  13      125.50      109.90     22.36 o
   4   8  13      177.33      206.64     27.88 o
   5   8  13       23.61       21.14     30.32 o
   6   8  13      857.74      830.29     56.41 o
   7   8  13       91.08       41.57     14.36 o
   8   8  13        4.28      -19.65     20.25 o
   9   8  13      119.85      111.56     25.73 o
  10   8  13      759.98      792.12     59.78 o
  11   8  13       33.08       11.35     20.70 o
  12   8  13      229.33      299.23     86.91 o
  13   8  13        0.63      -43.15     32.45 o
  14   8  13      281.21      380.06     62.60 o
  -1   9  13       31.42       33.52     23.74 o
   0   9  13       46.49       63.31     27.28 o
   1   9  13       12.70       -0.88     20.74 o
   2   9  13        1.52      -33.02     25.56 o
   3   9  13        1.93       -2.25     15.63 o
   4   9  13      188.82      230.41     30.56 o
   5   9  13       87.73       89.42     21.54 o
   6   9  13      512.36      455.84     42.14 o
   7   9  13        3.47        2.22     14.15 o
   8   9  13       14.56       12.21     16.24 o
   9   9  13      530.69      606.72     52.54 o
  10   9  13      874.09     1005.69     98.59 o
  11   9  13        9.29       28.68     31.38 o
  12   9  13      731.96      939.05    101.54 o
  13   9  13       86.37       62.62     35.39 o
  14   9  13      101.39      139.59     54.32 o
   0  10  13        1.67        3.98     20.65 o
   1  10  13       13.33       -3.01     22.12 o
   2  10  13      184.39      180.96     44.40 o
   3  10  13       62.31       72.44     27.36 o
   4  10  13        2.12        0.05     14.04 o
   5  10  13       16.93        2.91     14.24 o
   6  10  13        6.55       14.53     16.36 o
   7  10  13      179.44      149.90     27.07 o
   8  10  13      147.69      164.59     29.60 o
   9  10  13      562.41      648.77     40.50 o
  10  10  13      162.37      153.94     44.36 o
  11  10  13      394.36      410.94     64.63 o
  12  10  13      436.53      434.10     73.83 o
  13  10  13       76.65       56.93     31.75 o
  14  10  13       27.82       94.46     44.97 o
   1  11  13        3.46       14.39     20.02 o
   2  11  13      138.55       91.62     32.25 o
   3  11  13      163.23      130.68     32.39 o
   4  11  13        6.71       -7.03     22.61 o
   5  11  13      406.88      395.94     41.12 o
   6  11  13        1.87        0.50     18.10 o
   7  11  13       59.40       84.44     23.76 o
   8  11  13       42.32       50.74     23.02 o
   9  11  13      126.64      141.20     20.39 o
  10  11  13       26.47      -20.10     26.48 o
  11  11  13      596.97      685.44     85.26 o
  12  11  13        2.19       -7.86     26.22 o
  13  11  13       11.14      -10.20     25.84 o
   3  12  13        3.68       49.81     32.68 o
   4  12  13      163.24      155.12     36.66 o
   5  12  13        7.10      -13.36     20.30 o
   6  12  13        0.18        7.50     21.83 o
   7  12  13      123.42      111.84     24.62 o
   8  12  13       65.24       60.08     16.42 o
   9  12  13       31.61       18.86     16.87 o
  10  12  13      451.18      422.52     64.78 o
  11  12  13       16.21       22.47     26.86 o
  12  12  13       60.80      -26.70     40.08 o
  13  12  13      112.69       90.11     35.89 o
   5  13  13       51.46       50.12     23.10 o
   6  13  13       34.59       41.14     24.60 o
   7  13  13      226.41      231.78     33.10 o
   8  13  13      236.84      252.73     29.60 o
   9  13  13        0.40       43.94     21.21 o
  10  13  13       54.24       57.85     30.62 o
  11  13  13       53.08       30.97     32.73 o
  12  13  13       21.04      -41.39     39.93 o
   6  14  13       47.34       29.58     26.55 o
   7  14  13      110.65      113.69     25.43 o
   8  14  13        8.23       15.87     30.66 o
   9  14  13        8.60      -17.71     23.99 o
  10  14  13      359.02      454.13     72.01 o
  11  14  13      303.74      378.20     69.30 o
  -1  -6  14      122.08      124.60     38.36 o
   0  -6  14       89.02       81.52     24.74 o
   1  -6  14       61.32       47.79     20.12 o
   2  -6  14       43.61       28.51     20.50 o
   3  -6  14      162.46      171.01     34.66 o
  -2  -5  14        0.11        9.41     29.23 o
  -1  -5  14      149.75      121.51     42.54 o
   0  -5  14      149.96      204.79     52.21 o
   1  -5  14       23.07       11.51     30.66 o
   2  -5  14      175.11      157.04     31.21 o
   3  -5  14       77.96       56.08     23.16 o
   4  -5  14       16.89       24.45     19.14 o
   5  -5  14        8.73        3.51     19.49 o
  -3  -4  14       12.53        9.83     24.21 o
  -2  -4  14        2.17        8.06     20.51 o
  -1  -4  14      345.14      426.38     46.75 o
   0  -4  14      311.40      312.00     41.51 o
   1  -4  14       18.75       64.34     28.87 o
   2  -4  14       21.26      -15.19     24.11 o
   3  -4  14      273.83      227.60     34.70 o
   4  -4  14       18.70      -36.42     24.28 o
   5  -4  14        2.70       33.12     19.42 o
   6  -4  14       14.43       11.57     19.52 o
   7  -4  14       33.82       56.13     25.93 o
  -4  -3  14        2.82      -12.62     17.74 o
  -3  -3  14       10.77        1.68     16.52 o
  -2  -3  14       66.07       81.20     28.23 o
  -1  -3  14      310.40      302.39     40.09 o
   0  -3  14       54.75       73.92     21.29 o
   1  -3  14       12.13       30.20     18.33 o
   2  -3  14       70.54       78.91     32.88 o
   3  -3  14      382.05      371.31     44.06 o
   4  -3  14       62.31       96.15     26.06 o
   5  -3  14       92.74       68.50     55.75 o
   6  -3  14        1.56        4.28     14.62 o
   7  -3  14       42.46       48.46     21.00 o
   8  -3  14       25.21       52.35     19.86 o
  -4  -2  14       16.18        7.23     19.71 o
  -3  -2  14       28.99       25.31     26.13 o
  -2  -2  14       96.46      115.09     27.22 o
  -1  -2  14        5.24       -8.36     21.38 o
   0  -2  14       27.50       36.15     14.36 o
   1  -2  14       88.24       80.82     20.86 o
   2  -2  14      258.46      289.07     37.96 o
   3  -2  14      624.21      598.94     55.62 o
   4  -2  14       13.57       34.10     19.90 o
   5  -2  14       59.15       91.64     51.69 o
   6  -2  14        3.48       16.86     44.83 o
   7  -2  14        2.86       43.13     20.50 o
   8  -2  14      182.98      235.55     30.59 o
   9  -2  14      125.92      178.12     35.69 o
  -4  -1  14      217.31      330.94     45.04 o
  -3  -1  14       82.99       87.05     21.86 o
  -2  -1  14       21.00       19.73     30.61 o
  -1  -1  14        6.48       26.22     18.50 o
   0  -1  14       36.62       30.80     12.97 o
   1  -1  14      249.21      270.18     27.87 o
   2  -1  14      401.21      467.44     34.09 o
   3  -1  14        1.04       15.87     17.55 o
   4  -1  14      123.22      154.21     28.74 o
   5  -1  14       52.39       60.32     23.02 o
   6  -1  14        6.92       37.43     21.72 o
   7  -1  14       69.77      112.87     25.06 o
   8  -1  14      221.41      220.81     30.68 o
   9  -1  14        0.37        8.25     28.57 o
  10  -1  14       74.38       57.16     24.48 o
  -4   0  14      183.58      213.94     37.01 o
  -3   0  14       28.58        6.21     21.40 o
  -2   0  14       15.87       -9.73     25.81 o
  -1   0  14       95.97      115.64     30.83 o
   0   0  14      228.06      203.13     29.72 o
   1   0  14      515.62      549.82     36.50 o
   2   0  14        2.74       -8.90     13.30 o
   3   0  14      506.67      514.44     51.90 o
   4   0  14      536.83      524.40     48.77 o
   5   0  14      125.56      161.09     32.22 o
   6   0  14       72.12       57.06     27.43 o
   7   0  14       29.33       71.41     24.40 o
   8   0  14        8.51        8.27     18.30 o
   9   0  14        9.94       19.29     21.19 o
  10   0  14      132.47      127.02     31.82 o
  -4   1  14        3.59       21.78     19.16 o
  -3   1  14        0.66      -14.47     42.61 o
  -2   1  14       37.82       -9.71     20.04 o
  -1   1  14       39.94       11.97     35.15 o
   0   1  14      597.52      633.60     38.77 o
   1   1  14      309.09      323.60     29.06 o
   2   1  14       38.10       22.59     12.97 o
   3   1  14      445.51      444.17     31.40 o
   4   1  14      572.87      570.79     49.09 o
   5   1  14       56.04       54.79     17.11 o
   6   1  14      240.92      250.89     36.60 o
   7   1  14      118.47       47.31     28.12 o
   8   1  14       25.56       50.44     37.18 o
   9   1  14       85.17       82.83     22.45 o
  10   1  14      233.42      264.13     34.40 o
  11   1  14        2.74        0.51     26.36 o
  -4   2  14        5.66       -5.63     20.47 o
  -3   2  14        2.04       -8.43     19.59 o
  -2   2  14       26.22        5.60     22.04 o
  -1   2  14       12.22       27.12     17.72 o
   0   2  14       45.50       36.33     14.44 o
   1   2  14       39.15       39.50     12.64 o
   2   2  14       53.85       44.21     13.44 o
   3   2  14      370.92      370.80     27.95 o
   4   2  14        3.47      -32.76     21.84 o
   5   2  14        1.24      -42.20     28.13 o
   6   2  14      106.86       61.06     51.29 o
   7   2  14        0.23      -27.50     20.28 o
   8   2  14       10.67       -3.90     14.88 o
   9   2  14      360.38      348.42     43.36 o
  10   2  14      170.67      196.30     28.60 o
  11   2  14        0.66       16.47     32.13 o
  12   2  14      591.68      639.67     62.66 o
  -3   3  14        1.47       -4.72     41.54 o
  -2   3  14        1.50       13.62     17.63 o
  -1   3  14       64.31      109.49     37.68 o
   0   3  14       54.38       45.73     19.62 o
   1   3  14        5.10       17.28      9.57 o
   2   3  14      218.51      231.46     22.95 o
   3   3  14      132.58      114.95     16.70 o
   4   3  14       12.29        8.00     17.76 o
   5   3  14      183.80      131.24     20.59 o
   6   3  14       20.55      -11.25     46.73 o
   7   3  14      128.46       80.47     20.54 o
   8   3  14       38.32       13.55     17.30 o
   9   3  14       27.96       21.23     16.12 o
  10   3  14      554.25      538.50     42.76 o
  11   3  14      103.51       80.11     27.76 o
  12   3  14       73.72       47.06     45.25 o
  -3   4  14       22.10      -30.46     23.71 o
  -2   4  14       20.81       14.43     18.83 o
  -1   4  14       16.40        9.26     16.73 o
   0   4  14       18.80       -8.73     15.13 o
   1   4  14       26.91       28.55     13.05 o
   2   4  14      135.11      142.35     18.50 o
   3   4  14      508.26      555.77     46.43 o
   4   4  14       13.54       22.60     18.15 o
   5   4  14       40.58       82.13     22.49 o
   6   4  14       35.36       66.59     22.46 o
   7   4  14       12.97        3.48     24.41 o
   8   4  14        8.76      -27.20     20.70 o
   9   4  14      746.36      840.16     62.11 o
  10   4  14       24.34       -4.64     29.13 o
  11   4  14      362.26      416.17     64.90 o
  12   4  14       35.35       -3.40     19.59 o
  13   4  14       17.86       12.87     20.69 o
  -3   5  14       26.36       26.19     42.35 o
  -2   5  14        1.48       -1.81     18.93 o
  -1   5  14        7.52       -1.81     18.05 o
   0   5  14       20.09        5.65     23.40 o
   1   5  14       53.45       58.96     20.38 o
   2   5  14      580.95      654.95     54.53 o
   3   5  14        7.39       -3.78     20.14 o
   4   5  14      411.99      447.41     40.92 o
   5   5  14       49.75       44.85     15.31 o
   6   5  14      216.39      236.82     34.51 o
   7   5  14       73.81       79.26     22.28 o
   8   5  14      614.32      624.96     56.11 o
   9   5  14       15.66       34.59     25.48 o
  10   5  14      228.16      175.71     45.40 o
  11   5  14      560.29      651.46     60.40 o
  12   5  14      105.52       57.69     79.33 o
  13   5  14      110.14       27.77     23.18 o
  -2   6  14       22.70       48.74     34.75 o
  -1   6  14       11.02      -19.52     28.85 o
   0   6  14        0.93       10.74     24.63 o
   1   6  14       80.49       97.81     22.44 o
   2   6  14      116.50      127.56     24.43 o
   3   6  14      290.17      312.13     33.84 o
   4   6  14      279.46      267.82     33.57 o
   5   6  14       37.69        2.72     18.24 o
   6   6  14        1.42      -12.84     17.29 o
   7   6  14      176.88      203.32     32.98 o
   8   6  14      117.24      109.60     27.12 o
   9   6  14       74.53       62.49     20.52 o
  10   6  14      457.19      445.46     46.37 o
  11   6  14      706.85      817.74     90.70 o
  12   6  14        1.07        4.71     15.88 o
  13   6  14      115.44      125.46     35.42 o
  -2   7  14       73.66       90.63     39.89 o
  -1   7  14        4.89        5.26     24.49 o
   0   7  14       35.84        4.72     19.83 o
   1   7  14       44.93       38.96     15.76 o
   2   7  14        8.20       19.82     15.90 o
   3   7  14      442.15      458.27     41.41 o
   4   7  14      128.16      133.99     26.30 o
   5   7  14      600.84      519.81     75.07 o
   6   7  14        1.09        4.35     21.76 o
   7   7  14        3.07       -3.68     16.33 o
   8   7  14      149.50      120.32     23.69 o
   9   7  14       27.64       27.79     40.34 o
  10   7  14      417.67      549.36     51.03 o
  11   7  14       35.55       63.56     35.13 o
  12   7  14        8.49       12.88     47.05 o
  13   7  14      639.78      725.99     60.97 o
  -1   8  14       26.60       31.26     26.81 o
   0   8  14       51.17       56.00     30.98 o
   1   8  14        1.05       27.63     26.90 o
   2   8  14      149.22       97.29     22.22 o
   3   8  14      175.03      219.75     31.64 o
   4   8  14       35.54       15.21     23.33 o
   5   8  14      223.05      216.02     30.52 o
   6   8  14       54.60       85.74     21.43 o
   7   8  14      387.11      342.04     37.55 o
   8   8  14       45.41       44.23     31.92 o
   9   8  14       41.76       -3.61     16.49 o
  10   8  14       94.95       87.34     24.81 o
  11   8  14       68.65       15.34     27.41 o
  12   8  14      186.78      231.50     51.87 o
  13   8  14      191.80      169.71     49.40 o
   0   9  14        1.21       14.04     21.06 o
   1   9  14        2.99       -6.64     24.76 o
   2   9  14       85.69       82.48     29.71 o
   3   9  14      156.33      153.27     28.56 o
   4   9  14      202.00      229.75     40.11 o
   5   9  14      101.89      126.53     28.63 o
   6   9  14       68.62       61.74     20.24 o
   7   9  14       85.22       65.00     20.67 o
   8   9  14       70.71       74.95     24.13 o
   9   9  14       18.19       22.18     17.57 o
  10   9  14      391.50      418.27     47.03 o
  11   9  14      136.69      131.19     41.57 o
  12   9  14      295.54      354.07     65.56 o
  13   9  14      103.89       28.69     31.66 o
   1  10  14        3.65       12.74     23.82 o
   2  10  14        1.30       -4.08     21.24 o
   3  10  14       97.04       76.97     32.06 o
   4  10  14       18.69       47.49     20.65 o
   5  10  14        4.60        8.40     30.94 o
   6  10  14       24.32       14.74     14.06 o
   7  10  14        7.81      -18.37     19.06 o
   8  10  14        6.72       23.84     17.44 o
   9  10  14      378.52      422.94     45.25 o
  10  10  14        5.42       18.76     25.10 o
  11  10  14      556.27      626.07     81.66 o
  12  10  14      474.97      638.72     84.65 o
  13  10  14       39.19      148.45     59.18 o
   2  11  14       44.24       42.46     27.34 o
   3  11  14       18.03       23.08     26.82 o
   4  11  14      146.47       91.60     33.67 o
   5  11  14       32.75       12.49     16.07 o
   6  11  14       45.20       11.27     16.17 o
   7  11  14       72.89       61.72     20.87 o
   8  11  14      328.98      371.43     42.66 o
   9  11  14      269.01      232.17     41.20 o
  10  11  14        7.85      -40.91     33.66 o
  11  11  14      407.90      476.74     71.70 o
  12  11  14      219.74      290.44     55.19 o
  13  11  14       38.48       67.11     42.61 o
   3  12  14       62.27       32.19     26.28 o
   4  12  14      291.68      300.31     52.21 o
   5  12  14       43.60       47.54     21.33 o
   6  12  14       36.13       19.32     23.09 o
   7  12  14       44.90        9.51     15.25 o
   8  12  14        4.61        2.81     16.62 o
   9  12  14        0.55      -19.43     21.63 o
  10  12  14       52.80       42.55     31.51 o
  11  12  14       35.09       35.34     26.04 o
  12  12  14       48.17       22.10     31.05 o
   5  13  14       17.95        0.27     24.99 o
   6  13  14        1.32       -4.06     26.93 o
   7  13  14      146.48      198.54     46.21 o
   8  13  14       68.48       51.56     17.71 o
   9  13  14       63.69       87.04     37.00 o
  10  13  14        7.72      -34.27     38.92 o
  11  13  14       32.96      -36.45     37.80 o
   0  -4  15       81.75      100.01     28.22 o
   1  -4  15      229.76      234.50     41.14 o
   2  -4  15       70.47      104.68     71.37 o
   3  -4  15       59.87       69.63     27.16 o
   4  -4  15       13.82        2.01     44.99 o
  -1  -3  15        0.79       38.63     46.00 o
   0  -3  15      320.33      375.33     36.69 o
   1  -3  15      115.54      121.52     29.62 o
   2  -3  15       35.79       74.84     40.71 o
   3  -3  15       55.66       54.63     21.83 o
   4  -3  15       92.11      139.96     56.93 o
   5  -3  15      283.04      353.71     48.38 o
   6  -3  15      254.04      296.11     44.45 o
  -2  -2  15       10.23       23.94     18.65 o
  -1  -2  15       50.22       53.42     22.87 o
   0  -2  15       40.59       43.89     19.08 o
   1  -2  15       26.56       18.92     20.20 o
   2  -2  15       69.58       54.64     34.36 o
   3  -2  15       51.69       33.19     16.39 o
   4  -2  15      277.23      227.50     37.91 o
   5  -2  15      187.35      246.94     38.03 o
   6  -2  15       34.41       38.53     33.92 o
   7  -2  15       48.75       73.77     30.13 o
  -2  -1  15       87.41       72.43     21.93 o
  -1  -1  15       20.29       17.30     16.86 o
   0  -1  15        0.86      -15.80     14.76 o
   1  -1  15        2.67        0.48     13.45 o
   2  -1  15        2.25        5.30     21.02 o
   3  -1  15       26.77       40.64     18.89 o
   4  -1  15      243.97      240.04     36.08 o
   5  -1  15        8.79       -5.39     37.57 o
   6  -1  15       62.20      112.06     30.44 o
   7  -1  15       30.85        7.00     20.84 o
   8  -1  15        0.03       11.17     18.28 o
  -2   0  15      104.91      156.79     31.12 o
  -1   0  15       59.97      103.23     63.30 o
   0   0  15        5.27       18.50     19.58 o
   1   0  15       22.43       21.16     17.38 o
   2   0  15       73.94       30.80     19.07 o
   3   0  15      371.85      311.00     58.51 o
   4   0  15        7.46      -13.57     18.23 o
   5   0  15      204.41      183.32     34.02 o
   6   0  15      197.88      170.71     30.17 o
   7   0  15       59.06       10.59     21.88 o
   8   0  15       54.99       48.06     17.54 o
   9   0  15       11.93        9.80     20.30 o
  -2   1  15       28.62       51.97     24.15 o
  -1   1  15       49.70       41.33     31.73 o
   0   1  15        6.49       15.39     23.58 o
   1   1  15        1.45       13.29     12.64 o
   2   1  15      535.59      579.11     37.57 o
   3   1  15      669.16      669.63     53.93 o
   4   1  15      123.49      119.69     25.40 o
   5   1  15      137.21      150.95     28.50 o
   6   1  15      189.36      161.42     28.21 o
   7   1  15      231.63      243.65     42.99 o
   8   1  15       45.37       45.78     30.52 o
   9   1  15       26.77       54.22     21.97 o
  10   1  15       18.99       29.13     21.10 o
  -2   2  15        0.06        3.95     49.08 o
  -1   2  15        8.21        3.56     18.91 o
   0   2  15        1.74       -4.68     17.49 o
   1   2  15       86.16       91.52     23.40 o
   2   2  15      164.74      166.59     21.40 o
   3   2  15      177.85      202.81     39.77 o
   4   2  15       81.41       39.33     29.98 o
   5   2  15      141.73      117.69     24.60 o
   6   2  15      134.93      147.98     26.84 o
   7   2  15      254.98      261.91     36.41 o
   8   2  15      151.90      177.40     32.77 o
   9   2  15       14.81       36.44     20.79 o
  10   2  15        4.98       30.44     19.57 o
  11   2  15       10.48       12.44     28.73 o
  -2   3  15        2.38       20.86     21.23 o
  -1   3  15       24.12       33.26     20.32 o
   0   3  15      159.36      182.70     31.56 o
   1   3  15       13.80        0.84     26.93 o
   2   3  15        8.53        6.39     12.25 o
   3   3  15       57.01       40.12     28.58 o
   4   3  15       69.55       40.76     17.24 o
   5   3  15      324.40      334.66     38.06 o
   6   3  15      222.81      198.05     49.33 o
   7   3  15        4.15      -11.24     21.16 o
   8   3  15      149.59      135.84     29.64 o
   9   3  15        0.83      -44.53     29.69 o
  10   3  15       20.03       44.35     25.64 o
  11   3  15      205.22      234.03     39.33 o
  -2   4  15        7.23        1.96     18.31 o
  -1   4  15       91.61      114.88     31.19 o
   0   4  15      118.47      104.90     26.00 o
   1   4  15        5.33        1.73     15.80 o
   2   4  15        0.44      -10.88     15.80 o
   3   4  15      254.83      231.72     32.05 o
   4   4  15      302.13      305.98     39.09 o
   5   4  15      546.56      578.98     51.60 o
   6   4  15      112.23      165.50     32.30 o
   7   4  15      236.63      232.31     37.00 o
   8   4  15      439.27      437.62     45.29 o
   9   4  15      171.18      185.92     29.77 o
  10   4  15        8.37      -18.96     26.36 o
  11   4  15       88.16       84.59     20.83 o
  12   4  15        4.42      -18.16     25.37 o
  -1   5  15       13.98       20.33     20.86 o
   0   5  15        1.10      -20.03     28.02 o
   1   5  15        0.07       43.06     30.15 o
   2   5  15      201.10      200.90     30.23 o
   3   5  15       93.89       94.71     29.51 o
   4   5  15      631.25      633.77     52.48 o
   5   5  15       74.03       63.24     24.64 o
   6   5  15      219.03      223.70     34.20 o
   7   5  15      734.13      803.62     62.44 o
   8   5  15        1.92      -17.37     16.73 o
   9   5  15       56.81       72.13     22.73 o
  10   5  15        0.03      -13.65     20.13 o
  11   5  15       36.85       49.42     21.25 o
  12   5  15        4.70      -15.67     43.70 o
  -1   6  15        0.63       10.07     23.21 o
   0   6  15       13.06      -11.99     26.44 o
   1   6  15       17.16       38.59     29.42 o
   2   6  15       90.16       82.33     24.35 o
   3   6  15      371.39      331.24     38.89 o
   4   6  15      103.97      115.26     22.94 o
   5   6  15       59.02       76.19     21.76 o
   6   6  15       63.78       96.97     24.17 o
   7   6  15      165.60      186.90     33.13 o
   8   6  15        9.79       35.00     20.17 o
   9   6  15       18.67       13.72     20.77 o
  10   6  15       22.44       26.24     18.78 o
  11   6  15       27.63       14.38     29.72 o
  12   6  15       26.54       22.74     22.81 o
   0   7  15        6.66      -14.61     24.52 o
   1   7  15        8.01      -13.32     23.80 o
   2   7  15        2.81      -11.99     15.70 o
   3   7  15      113.44       77.60     20.13 o
   4   7  15        5.14       -1.00     16.46 o
   5   7  15        1.27      -13.81     17.32 o
   6   7  15       21.20        9.87     15.37 o
   7   7  15      101.67      101.77     25.02 o
   8   7  15       18.76        8.03     23.36 o
   9   7  15       12.49        0.37     18.27 o
  10   7  15      192.21      146.05     27.68 o
  11   7  15       46.16       11.80     59.35 o
  12   7  15        1.26       12.24     73.45 o
   1   8  15       15.17       45.44     34.20 o
   2   8  15       17.28       26.93     14.55 o
   3   8  15       68.99       56.51     22.47 o
   4   8  15      151.90      165.17     31.50 o
   5   8  15      236.78      216.88     33.98 o
   6   8  15       69.77       64.25     19.98 o
   7   8  15       38.81       46.38     21.25 o
   8   8  15      333.48      321.88     51.99 o
   9   8  15       31.07       19.92     20.61 o
  10   8  15      161.58      151.48     36.89 o
  11   8  15       57.14       50.35     21.89 o
  12   8  15      362.81      368.77     69.77 o
   1   9  15       17.73       14.04     26.11 o
   2   9  15        8.79       43.79     35.59 o
   3   9  15       20.21       21.27     16.95 o
   4   9  15      136.88      163.29     34.71 o
   5   9  15      564.30      642.15     56.25 o
   6   9  15      251.36      292.70     38.96 o
   7   9  15        2.08       -8.06     39.77 o
   8   9  15      576.28      578.26     55.00 o
   9   9  15      265.85      331.84     45.61 o
  10   9  15      270.25      348.16     45.34 o
  11   9  15        1.08      -31.67     26.31 o
  12   9  15      153.51      271.87     60.98 o
   3  10  15       22.31      -18.59     24.70 o
   4  10  15       91.68       86.75     34.85 o
   5  10  15      401.53      449.28     48.35 o
   6  10  15       32.02       57.07     23.46 o
   7  10  15       66.69       93.40     22.53 o
   8  10  15      430.30      492.92     51.58 o
   9  10  15        4.39       17.79     37.83 o
  10  10  15        5.52        6.60     23.02 o
  11  10  15       43.79      143.61     50.26 o
  12  10  15       82.33       -0.70     26.55 o
   4  11  15       28.00       53.03     31.72 o
   5  11  15       12.36       21.52     18.08 o
   6  11  15       13.29        6.94     18.11 o
   7  11  15      209.91      254.76     37.43 o
   8  11  15        3.94       10.20     18.06 o
   9  11  15        0.67      -22.87     24.45 o
  10  11  15       37.06       15.13     18.83 o
  11  11  15       36.13      113.04     53.65 o
   6  12  15      158.26      207.01     48.76 o
   7  12  15        6.92        8.48     26.71 o
   8  12  15      137.22      123.08     26.83 o
   9  12  15       47.62       44.86     23.57 o
  10  12  15        1.78      -67.24     44.98 o
   1  -2  16       53.86       74.33     21.22 o
   2  -2  16        2.50       -0.54     41.36 o
   3  -2  16       20.97       13.43     18.61 o
   4  -2  16       74.28       79.13     34.12 o
   5  -2  16       46.63      104.66     29.94 o
   0  -1  16      114.12      173.39     49.31 o
   1  -1  16       14.34      -14.59     18.59 o
   2  -1  16        5.27        9.88     21.81 o
   3  -1  16        5.40      -11.43     19.52 o
   4  -1  16       27.62       19.20     19.07 o
   5  -1  16       13.34        1.72     27.49 o
   6  -1  16      252.32      309.43     44.24 o
   0   0  16      250.07      288.11     62.30 o
   1   0  16       85.85      165.70     50.16 o
   2   0  16       11.22      -29.70     25.92 o
   3   0  16        0.58      -13.45     36.86 o
   4   0  16       64.59       45.95     24.30 o
   5   0  16       66.59       26.36     31.08 o
   6   0  16       60.31       22.42     21.26 o
   7   0  16       58.75       62.15     27.92 o
   8   0  16       55.62       69.65     30.04 o
   0   1  16       98.25      124.87     28.77 o
   1   1  16       12.30       18.28     33.60 o
   2   1  16        4.76       29.33     21.80 o
   3   1  16       12.07       -1.81     21.19 o
   4   1  16      410.05      384.48     83.12 o
   5   1  16      135.14      162.84     31.19 o
   6   1  16       84.98       73.46     31.55 o
   7   1  16       73.55       99.41     29.48 o
   8   1  16      231.55      237.62     35.90 o
   9   1  16      230.50      325.11     41.13 o
   0   2  16        7.08       13.86     15.96 o
   1   2  16        8.16       23.07     18.20 o
   2   2  16        6.55        8.73     18.25 o
   3   2  16       17.37       -1.87     29.46 o
   4   2  16       23.33      -38.39     28.64 o
   5   2  16       37.69       23.05     20.65 o
   6   2  16       54.40       12.24     28.34 o
   7   2  16        3.64      -20.08     21.01 o
   8   2  16      642.47      766.46     65.36 o
   9   2  16      151.64      143.55     31.40 o
   0   3  16        6.98       16.45     17.26 o
   1   3  16       36.03       18.60     17.71 o
   2   3  16       12.08       28.06     19.34 o
   3   3  16       21.41       31.84     19.82 o
   4   3  16        1.08      -20.32     21.57 o
   5   3  16        3.29       -1.69     24.27 o
   6   3  16       11.74      -42.11     29.69 o
   7   3  16       73.58       58.46     56.25 o
   8   3  16      232.22      283.46     75.52 o
   9   3  16       23.46       13.04     28.39 o
  10   3  16       51.70       60.75     25.36 o
   0   4  16       80.72       92.59     27.14 o
   1   4  16      188.05      209.38     31.66 o
   2   4  16       48.00       57.72     34.45 o
   3   4  16       15.52      -12.92     16.68 o
   4   4  16        2.16       29.23     18.89 o
   5   4  16       45.48       35.80     20.37 o
   6   4  16       71.87       87.92     27.42 o
   7   4  16       82.12      132.15     30.80 o
   8   4  16        6.38       10.96     40.73 o
   9   4  16      145.59       76.94     37.90 o
  10   4  16       21.03       -4.18     22.12 o
   0   5  16       66.79       45.12     35.36 o
   1   5  16      189.82      187.32     48.15 o
   2   5  16       63.42       93.97     43.62 o
   3   5  16       42.35       41.62     23.91 o
   4   5  16        0.05        9.84     16.85 o
   5   5  16       31.88       22.73     43.04 o
   6   5  16      461.04      497.35     49.44 o
   7   5  16      230.60      301.70     42.42 o
   8   5  16        0.44       25.85     26.04 o
   9   5  16      401.95      501.61     54.47 o
  10   5  16        8.53       -1.12     21.04 o
  11   5  16        0.61       -1.49     21.59 o
   1   6  16        5.72       62.55     35.59 o
   2   6  16       11.34       55.77     38.66 o
   3   6  16      131.08      100.87     25.57 o
   4   6  16       80.00       70.77     21.16 o
   5   6  16      146.28      121.78     27.38 o
   6   6  16      284.43      349.11     43.42 o
   7   6  16      149.22      113.43     28.02 o
   8   6  16       81.66       96.71     27.49 o
   9   6  16      168.48      129.24     29.25 o
  10   6  16      261.60      311.25     44.00 o
  11   6  16        0.96       14.68     20.15 o
   2   7  16       58.79       46.80     32.25 o
   3   7  16       17.08        1.83     16.44 o
   4   7  16       70.71       25.26     15.79 o
   5   7  16        0.85      -32.52     22.26 o
   6   7  16       45.60       -0.58     20.72 o
   7   7  16        5.06        0.05     29.31 o
   8   7  16      147.25      136.84     29.73 o
   9   7  16      461.31      516.61     52.31 o
  10   7  16       52.25       40.24     21.31 o
  11   7  16      117.36       86.96     27.64 o
   2   8  16       91.82      131.60     47.28 o
   3   8  16       13.75        2.58     17.92 o
   4   8  16       20.24       -4.64     48.06 o
   5   8  16       49.62       69.40     23.37 o
   6   8  16       37.87       29.42     18.76 o
   7   8  16        7.05       -7.37     20.24 o
   8   8  16      107.54      124.07     27.15 o
   9   8  16       37.90       53.53     30.67 o
  10   8  16       55.13       23.03     22.97 o
  11   8  16      257.29      385.99     50.52 o
   3   9  16        3.40       37.25     21.23 o
   4   9  16        0.02       -0.73     16.78 o
   5   9  16       85.44       31.27     22.01 o
   6   9  16        7.41      -13.44     18.83 o
   7   9  16       14.46       22.14     31.00 o
   8   9  16      151.09      173.20     35.29 o
   9   9  16       52.25       58.26     27.96 o
  10   9  16      418.64      470.11     53.05 o
  11   9  16       42.13       67.52     23.43 o
   5  10  16        7.10       36.48     36.90 o
   6  10  16       14.08       20.04     25.77 o
   7  10  16      163.17      176.39     34.46 o
   8  10  16      102.00      141.74     31.44 o
   9  10  16      251.02      275.31     42.17 o
  10  10  16      255.75      276.46     68.72 o
   7  11  16      267.24      294.22     40.23 o
   8  11  16        9.35       10.72     21.92 o
   3   1  17       23.53       -0.43     29.82 o
   4   1  17       13.30      -15.63     21.78 o
   5   1  17      142.02      168.06     30.64 o
   6   1  17        1.72      -32.35     58.27 o
   2   2  17       42.96       50.59     39.05 o
   3   2  17       32.44       67.24     24.00 o
   4   2  17        0.73      -21.13     20.94 o
   5   2  17       95.67       94.21     59.14 o
   6   2  17       40.22       52.94     26.40 o
   7   2  17      105.78       99.72     28.09 o
   2   3  17       43.61       72.43     36.11 o
   3   3  17       25.40       13.62     20.15 o
   4   3  17       33.87       42.14     22.09 o
   5   3  17       34.56       57.18     23.08 o
   6   3  17        0.09       69.10     30.48 o
   7   3  17      235.79      287.32     97.04 o
   8   3  17      233.37      250.52    122.32 o
   3   4  17      133.04      170.51     33.12 o
   4   4  17       45.49       30.15     20.71 o
   5   4  17        5.50       36.78     20.83 o
   6   4  17       13.18        8.32     23.63 o
   7   4  17       49.12       77.23     26.60 o
   8   4  17        7.07        2.87     30.79 o
   3   5  17      191.06      162.21     50.48 o
   4   5  17       17.35       13.16     25.46 o
   5   5  17       49.78       50.09     18.70 o
   6   5  17       36.52       67.27     22.98 o
   7   5  17       36.09       30.45     25.37 o
   8   5  17       32.52        3.75     21.49 o
   9   5  17      174.23      268.32     41.28 o
   3   6  17        4.50       -0.27     29.91 o
   4   6  17       12.85       -7.13     26.52 o
   5   6  17        0.91       12.81     16.67 o
   6   6  17        3.34       -7.00     20.00 o
   7   6  17        0.09       26.91     27.31 o
   8   6  17       75.59       62.71     48.56 o
   9   6  17       12.09        9.11     20.47 o
   4   7  17       40.54       27.29     28.54 o
   5   7  17        7.70      -10.39     20.59 o
   6   7  17        3.22      -17.14     18.33 o
   7   7  17        0.45      -28.48     21.61 o
   8   7  17        5.02       40.96     23.92 o
   9   7  17       63.95       92.19     32.45 o
   6   8  17        0.29        4.66     19.48 o
   7   8  17        3.57      -14.73     21.46 o
   8   8  17      177.38      172.00     33.57 o
 
